# Supplementary material for: Coloration in a Praying Mantis: Color Change, Sexual Color Dimorphism, and Possible Camouflage Strategies
Source: Ecol Evol. 2025 Jan 6;15(1):e70398. doi: 10.1002/ece3.70398 (PMC11705439; doi:10.1002/ece3.70398)
Supplement: Supplementary file 1 — Data S1–S15. [file ECE3-15-e70398-s001.zip]

Archive with 15 entries (15 files):
- ece370398-sup-0010-DataS10.R
- ece370398-sup-0013-DataS13.txt
- ece370398-sup-0001-DataS1.xlsx
- ece370398-sup-0002-DataS2.xlsx
- ece370398-sup-0003-DataS3.xlsx
- ece370398-sup-0004-DataS4.xlsx
- ece370398-sup-0005-DataS5.xlsx
- ece370398-sup-0006-DataS6.xlsx
- ece370398-sup-0007-DataS7.xlsx
- ece370398-sup-0008-DataS8.xlsx
- ece370398-sup-0009-DataS9.xlsx
- ece370398-sup-0011-DataS11.xlsx
- ece370398-sup-0012-Data12.xlsx
- ece370398-sup-0014-DataS14.xlsx
- ece370398-sup-0015-DataS15.xlsx
