# Supplementary material for: Coloration in a Praying Mantis: Color Change, Sexual Color Dimorphism, and Possible Camouflage Strategies
Source: Ecol Evol. 2025 Jan 6;15(1):e70398. doi: 10.1002/ece3.70398 (PMC11705439; doi:10.1002/ece3.70398)
Supplement: Supplementary file 1 — Data S1–S15. [file ECE3-15-e70398-s001.zip › ece370398-sup-0010-DataS10.R]

## R code for study, "Coloration in A Praying Mantis: 
# Color Change, Sexual Color Dimorphism, and Possible Camouflage Strategies"
# possible camouflage strategies." by Leah Y. Rosenheim, Jay A. Rosenheim, and 
# Michael R. Maxwell.

## File name info:
# In our R code, we use the pen-names for the excel files, 
# rather than the more cumbersome names of ece370398-sup-000X-DataSX. To find out 
# which pen-name corresponds with each file, see the supplementary file
# ece370398-sup-0013-DataS13 (the Read Me file).

## Packages used:
# library(lmerTest)
# library(rptR)
# library(lme4)
# library(readxl)
# library(car)
# library(MASS)
# library(plotrix)
# library(survival)


### Test #1: Repeatability analysis for absolute Red, Green, and Blue and 
# relative Red, Green, and Blue color values.

# Dataset: Repeatability.csv
Repeatability <- read_excel("Repeatability.xlsx")

# Fix data structures
str(Repeatability)
Repeatability$Mantid <- as.factor(x=Repeatability$Mantid)
Repeatability$Rep <- as.factor(x=Repeatability$Rep)
Repeatability$Part <- as.factor(Repeatability$Part)
Repeatability$Group <- as.factor(Repeatability$Group)
    
## Repeatability tests:
# 1. Relative red (R.rel)
rpt.R.rel <- rpt(R.rel ~ (1|Group), grname="Group", data=Repeatability,
                 nboot=1000, npermut=1000, datatype = "Gaussian")
summary(rpt.R.rel)

# 2. Relative green (G.rel)
rpt.G.rel <- rpt(G.rel ~ (1|Group), grname="Group", data=Repeatability,
                 nboot=1000, npermut=1000, datatype = "Gaussian")
summary(rpt.G.rel)

# 3. Relative blue (B.rel)
rpt.B.rel <- rpt(B.rel ~ (1|Group), grname="Group", data=Repeatability,
                 nboot=1000, npermut=1000, datatype = "Gaussian")
summary(rpt.B.rel)

# 4. Absolute red (R.abs)
rpt.R <- rpt(R.abs ~ (1|Group), grname="Group", data=Repeatability,
             nboot=1000, npermut=1000, datatype = "Gaussian")
summary(rpt.R)

# 5. Absolute green (G.abs)
rpt.G <- rpt(G.abs ~ (1|Group), grname="Group", data=Repeatability,
             nboot=1000, npermut=1000, datatype = "Gaussian")
summary(rpt.G)

# 6. Absolute blue (B.abs)
rpt.B <- rpt(B.abs ~ (1|Group), grname="Group", data=Repeatability,
             nboot=1000, npermut=1000, datatype = "Gaussian")
summary(rpt.B)


### Test #2: Rates of color change within vs. between molts

# We will look at whether mantids change color more between 
# molts or within molts. I calculate for each mantid the absolute value of the change in R.rel  
# between photos and also the number of days between two photos. 
# Then I divide the change in R.rel by the number of days to get the 
# change in R.rel per day for each set of photos.  Then I compare the 
# mean change in R.rel per day for between instar and within instar times.


# Datset: Change.df
Change.df <- read_excel("Change.df.xlsx")

# Fix data structures
Change.df$Mantid <- as.factor(x=Change.df$Mantid)
Change.df$Time <- as.factor(x=Change.df$Time)
Change.df$Time <- factor(Change.df$Time, levels=c("bn.12","in.2","bn.23","in.3","bn.34","in.4","bn.45","in.5","bn.56","in.6","bn.6adult","in.adult"), ordered=TRUE)
Change.df$Class <- as.factor(Change.df$Class)
Change.df$Ooth <- as.factor(Change.df$Ooth)
Change.df <- within(Change.df, Class <- relevel(Class, ref = "w")) # The levels of the factor are 
# re-ordered so that the level "within molt" is first. (This allows for calculate the coefficient for 
# between instar rate of color change.) 

## lmer test, using Satterthwaite approaches.
Change.df.test <- lmer(chg.per.day ~ Class + Ooth + (1|Mantid), data=Change.df)
anova(Change.df.test) #Performs F test on fixed effects using Satterthwaite approximation
summary(Change.df.test) #gives model output with estimated df and p values using Satterthwaite

## Statistics
# Avg absolute value of change in redness between instar:
mean(Change.df$chg.per.day[Change.df$Class=="b"])

# Avg absolute value of change in redness within instar
mean(Change.df$chg.per.day[Change.df$Class=="w"])


###### Test #3: Testing effects of treatment on mantid relative redness

# This is the first of two analyses used to test if mantid color is influenced by
# rearing container color (please see test #4 for the second analysis).
# We perform this test at two developmental time points: the late fourth instar 
# when our sample size was highest, and for adults.

# Note on sample size for late fourth instar test:
# Because we wanted to work with the highest sample size time, we chose the late
# fourth instar.
# However, in some cases, we didn't have photos of nymphs at the late 4th instar
# but we did have photos of them at the early 5th instar. This happened when some nymphs
# molted to the 5th instar before photos of them were taken in the late 4th. We 
# include data on these mantids in this analysis (n=5 nymphs: mantid ID: 8, 20, 22, 52, 
# 55).
# Also, we had 3 nymphs that died right before the late fourth instar but we had
# photos of them in the early fourth instar, and these nymphs are also included, to 
# bolster the sample size a bit.
# Thus, our sample size for this test was N = 51, with N = 43 late fourth instars,
# N = 5 early 5th instars, and N = 3 early fourth instars. 

# In this test, we ask if mantid relative redness (including the head, pronotum,
# femur, and for adults, wing), is influenced by the fixed effects of rearing
# container color, ootheca ID, sex, or initial rearing density (group vs. 
# individually reared). We also include body part as a fixed effect. Mantid ID is 
# a random effect to account for repeated measures. 


## Part A: Test for late 4th instars

# Dataset: 
L4.long.df <- read_excel("/Users/jayrosenheim/Desktop/Leah's new/Science/Praying mantis project/Mantid Camouflage paper/Revisions/May, 2024/Data/Excel/L4.long.df.xlsx")

# Fix data structures
str(L4.long.df)
L4.long.df$R.rel <- as.numeric(L4.long.df$R.rel)
L4.long.df$Mantid <- as.factor(L4.long.df$Mantid)
L4.long.df$Sex <- as.factor(L4.long.df$Sex)
L4.long.df$Treat <- as.factor(L4.long.df$Treat)
L4.long.df$Part <- as.factor(L4.long.df$Part)
L4.long.df$Ooth <- as.factor(L4.long.df$Ooth)
L4.long.df$Rearing_density <- as.factor(L4.long.df$Rearing_density)

# Remove columns with NA
L4.long.df <- L4.long.df[!is.na(L4.long.df$R.rel),] 

# The test 
L4_test <- lmer(R.rel ~ Treat + Ooth + Sex + Part + Rearing_density + (1|Mantid), data=L4.long.df)
anova(L4_test) #Performs F test on fixed effects using Satterthwaite approximation
summary(L4_test) #gives model output with estimated df and p values using Satterthwaite


## Part B: Test for adults

# Dataset: Eadult.xlsx
Eadult.long.df <- read_excel("Eadult.long.xlsx")

# Remove columns with NA:
Eadult.long.df <- Eadult.long.df[!is.na(Eadult.long.df$R.rel),]
Eadult.long.df <- Eadult.long.df[!Eadult.long.df$R.rel=="NA",] # the 
# NAs are interpreted as a character so need to do this extra line


# fix data structures:
str(Eadult.long.df) 
Eadult.long.df$Mantid <- as.factor(Eadult.long.df$Mantid)
Eadult.long.df$Treat <- as.factor(Eadult.long.df$Treat)
levels(Eadult.long.df$Treat) 
Eadult.long.df$Treat <- droplevels(Eadult.long.df$Treat)
Eadult.long.df$Sex <- as.factor(Eadult.long.df$Sex)
levels(Eadult.long.df$Sex)
Eadult.long.df$Sex <- droplevels(Eadult.long.df$Sex)
Eadult.long.df$Sex <- droplevels(Eadult.long.df$Sex)
Eadult.long.df$Ooth <- as.factor(Eadult.long.df$Ooth)
Eadult.long.df$Ooth <- droplevels(Eadult.long.df$Ooth) # only mantids from ooth 1, 2, and 4 survived to adults so I droplevels for ooth 3.
Eadult.long.df$Rearing_density <- as.factor(Eadult.long.df$Rearing_density)
Eadult.long.df$Part <- as.factor(Eadult.long.df$Part)
Eadult.long.df$R.rel <- as.numeric(Eadult.long.df$R.rel)


## Test
Eadult_test <- lmer(R.rel ~ Treat + Ooth + Sex + Part + Rearing_density + (1|Mantid), data = Eadult.long.df)
anova(Eadult_test)
summary(Eadult_test)

# In both tests, the body region was highly significant. Here's some statistics
# for L4 instars:
mean(L4.long.df$R.rel[L4.long.df$Part =="Head"])
mean(L4.long.df$R.rel[L4.long.df$Part =="Pro"])
mean(L4.long.df$R.rel[L4.long.df$Part =="Fem"])

# For adults
mean(Eadult.long.df$R.rel[Eadult.long.df$Part =="Head"])
mean(Eadult.long.df$R.rel[Eadult.long.df$Part =="Pro"])
mean(Eadult.long.df$R.rel[Eadult.long.df$Part =="Fem"])
mean(Eadult.long.df$R.rel[Eadult.long.df$Part =="Wing"])


### Test #4: Cumulative link model (CLM) to test if mantid color 
# (measured qualitatively) is influenced by treatment. 

# Two people, LR and JR, independently described mantids in the late fourth instar 
# as green, mixed (green with some brown areas) or brown. We then test if this color 
# categorization is influenced by treatment, using a cumulative link model. 

# Dataset: Qualitative.col
Qualitative.col <- read_excel("/Users/jayrosenheim/Data/Qualitative.col.xlsx")

# fix variable structure:
str(Qualitative.col)
Qualitative.col$Mantid <- as.factor(Qualitative.col$Mantid)
Qualitative.col$Ooth <- as.factor(Qualitative.col$Ooth)
Qualitative.col$Sex <- as.factor(Qualitative.col$Sex)
Qualitative.col$Treatment <- as.factor(Qualitative.col$Treatment)
Qualitative.col$Treatment <- factor(Qualitative.col$Treatment, levels=c(0,1),ordered=T)
Qualitative.col$Leah.col <- as.factor(Qualitative.col$Leah.col)
Qualitative.col$Leah.col <- factor(Qualitative.col$Leah.col, levels=c(0,1,2),ordered=T)
Qualitative.col$Jay.col <- as.factor(Qualitative.col$Jay.col)
Qualitative.col$Jay.col <- factor(Qualitative.col$Jay.col, levels=c(0,1,2),ordered=T)
Qualitative.col$Time <- as.factor(Qualitative.col$Time)
Qualitative.col$Time <- droplevels(Qualitative.col$Time)
Qualitative.col$Time <- factor(Qualitative.col$Time, levels=c("E4","L4","E5"), ordered=TRUE)
Qualitative.col$Rearing_type <- as.factor(Qualitative.col$Rearing_type)

### The test: clm from MASS package 

# I used the polr function from the MASS package, but you can also use the clm
# function from the ordinal package, and it gives identical p-values. See here: https://cran.r-project.org/web/packages/ordinal/vignettes/clm_article.pdf


## LR data
LR_polr <- polr(Leah.col~ Treatment + Ooth + Rearing_type + Sex,
                data = Qualitative.col, Hess = TRUE)
# To calculate p-values:
LR_summary <- coef(summary(LR_polr))
LR_pval <- pnorm(abs(LR_summary[, "t value"]),lower.tail = FALSE)* 2 # two sided test to generate p-values
LR_summary <- cbind(LR_summary, "p value" = LR_pval)
LR_summary

## JR data:
JR_polr <- polr(Jay.col~ Treatment + Ooth + Rearing_type + Sex, 
                data = Qualitative.col, Hess = TRUE)
# to calculate p-values 
JR_summary <- coef(summary(JR_polr))
JR_pval <- pnorm(abs(JR_summary[, "t value"]),lower.tail = FALSE)* 2 
JR_summary <- cbind(JR_summary, "p value" = JR_pval)
JR_summary


### Test #5: Background choice assay in adult mantids. 

## Part A: We test if mantids choice at the end of the trial (at 6 hr)
# of the green or brown side is influenced by mantid color (R.rel), 
# or any other co-variates (sex, arena, ootheca, rearing treatment 
# experienced). 

## Part B: For the 16 adult mantids that were assayed twice in the 
# background choice assays, we test if their choice after 6 hrs in the 
# 1st assay influences their choice in the 2nd assay at 6 hrs, 
# respectively.

## Part C: We use a binomial test to ask whether mantids showed any 
# overall preference for one side of the background choice arena over 
# the other (i.e. do mantids seem to show any overall preference for 
# one side (green or brown), irrespective of treatment or any other 
# factors?).


## Part A:

# Dataset: BC.csv
BC_6h <- read_excel("BC.xlsx")

# Fix data structure:
str(BC_6h)
BC_6h$Mantid <- as.factor(BC_6h$Mantid)
BC_6h$Treat <- as.factor(BC_6h$Treat)
BC_6h$Arena <- as.factor(BC_6h$Arena)
BC_6h$Sex <- as.factor(BC_6h$Sex)
BC_6h$Sex <- droplevels(BC_6h$Sex)
BC_6h$Ooth <- as.factor(BC_6h$Ooth)
BC_6h$Side <- as.numeric(BC_6h$Side)

# The test:
BC_test <- glm(Side ~ R.rel + Arena + Treat + Ooth + Sex, data=BC_6h, family = binomial)
summary(BC_test) #gives model output with estimated df and p values using Satterthwaite


## Part B
# Dataset: BC.repeat
BC.repeat <- read_excel("BC.repeat.xlsx")


# Fix the structure
str(BC.repeat)
BC.repeat$Mantid <- as.factor(BC.repeat$Mantid)
BC.repeat$Treat <- as.factor(BC.repeat$Treat)
BC.repeat$Assay1_6hr <- as.factor(BC.repeat$Assay1_6hr)
BC.repeat$Assay2_6hr <- as.factor(BC.repeat$Assay2_6hr)

# Test if choice in assay 1 at 6 hrs influences assay 2 choice at 6 hr:
BC.6hr.rep <- cmh_test(Assay2_6hr ~ Assay1_6hr, data=BC.repeat)
BC.6hr.rep


### Part C: Testing whether mantids showed any overall preference 
# for one side of the background choice arena over the other at 6 hr.

# Dataset = BC_6h
table(BC_6h$Side) # 11 mantids chose the green side at 6 hr, and 13 that chose brown.

# the binomial test
test.6hr <- binom.test(11,24,0.5) 
test.6hr


##### Test #7: Intra-individual (within-individual) variation in adults. 

# In this test, we compare the magnitude of within-individual variation in color
# of adult females vs. males. To measure within-individual variation, first we found 
# the average R.rel of the four mantid body regions for each adult. Then we computed
# the standard deviation of the R.rel of the four body regions from this average, 
# which measures how much within-individual variation there is in each mantid. 
# We then perform an anova to ask whether the standard deviation differs between
# males and females. 

## Dataset: Intra.variation
Intra.variation <- read_excel("Intra.variation.xlsx")

# fix the data structure
str(Intra.variation)
Intra.variation$Mantid <- as.factor(Intra.variation$Mantid)
Intra.variation$Sex <- as.factor(Intra.variation$Sex)
Intra.variation$Ooth <- as.factor(Intra.variation$Ooth)
Intra.variation$Treatment <- as.factor(Intra.variation$Treatment)
Intra.variation$Initial_rearing_density <- as.factor(Intra.variation$Initial_rearing_density)


## Some sample statistics - the mean standard deviation and SE in color for:
# Females:
mean(Intra.variation$SD[Intra.variation$Sex=="f"]) 

std.error(Intra.variation$SD[Intra.variation$Sex=="f"])

# Males
mean(Intra.variation$SD[Intra.variation$Sex=="m"]) 
std.error(Intra.variation$SD[Intra.variation$Sex=="m"])

## The test:
intra.test <- lm(SD ~ Sex + Ooth, data=Intra.variation)
summary(intra.test)

# We also ran an additional test to include the extra factors or Treatment and 
# initial rearing density, to double check that these didn't have an effect
# on within-individual variation of adults.
intra.test.allfactors <- lm(SD ~ Sex + Ooth + Treatment + Initial_rearing_density, 
                            data=Intra.variation)
summary(intra.test.allfactors)


#### Test #8: Between-individual variation in adults. 

# We use a Levene's Test for Homogeneity of Variance to look at whether 
# between-individual variation in color in adult males differs from the 
# between-individual variation in color of females. 

## Dataset: Btwn.variation
Btwn.variation <- read_excel("Btwn.variation.xlsx")

# Fix data structure
str(Btwn.variation)
Btwn.variation$Mantid <- as.factor(Btwn.variation$Mantid)
Btwn.variation$Sex <- as.factor(Btwn.variation$Sex)
Btwn.variation$Ooth <- as.factor(Btwn.variation$Ooth)


# Sample statistics: the standard deviation of average relative redness for:
# Females
sd(Btwn.variation$Avg.R.rel[Btwn.variation$Sex=="f"])
# Males
sd(Btwn.variation$Avg.R.rel[Btwn.variation$Sex=="m"])


## The test:
# Effect of sex:
Btwn.test.sex <- leveneTest(Avg.R.rel ~ Sex, data=Btwn.variation)
Btwn.test.sex

# Effect of ooth:
Btwn.test.ooth <- leveneTest(Avg.R.rel ~ Ooth, data=Btwn.variation)
Btwn.test.ooth

# Combined effect of ooth and sex
leveneTest(Avg.R.rel ~ Sex*Ooth, 
           data = Btwn.variation)
# Because there are so many levels when we include the interacting term of 
# Sex*Ooth (3 ooths x 2 sexes = 6 levels), and we have a small sample size,
# the interaction isn't significant. So its better given the small sample 
# size to run two univariate Levene's tests (which we did above) (and we
# don't report the test with Sex*Ooth in the paper). 


#### Test #9: Movement of re-sighted adult mantids in the field.

# This test looks at whether adult males move greater distances than females. 
# Because the data on movement in the field are not normally distributed, 
# we rank transform the movement data, and then ask if the rank is influenced 
# by mantid sex. 


## Dataset: Movement
Movement <- read_excel("Movement.xlsx")

# Fix data structure
str(Movement)
Movement$Mantid <- as.factor(Movement$Mantid)
Movement$Sex <- as.factor(Movement$Sex)
Movement$Rank <- as.integer(Movement$Rank)


# Some sample statistics: mean cm/day + SE for:
# females
mean(Movement$cm_per_day[Movement$Sex=="F"])
std.error(Movement$cm_per_day[Movement$Sex=="F"])
# males
mean(Movement$cm_per_day[Movement$Sex=="M"])
std.error(Movement$cm_per_day[Movement$Sex=="M"])


# The test, with fixed and random effects:
Rank.mixed1 <- lmer(Rank ~ Sex + (1|Mantid), data= Movement)
summary(Rank.mixed1)

# Here's the test without the fixed effect of sex:
Rank.random1 <- lmer(Rank ~ (1|Mantid), data= Movement)
summary(Rank.random1)


### And now I compare the two tests, one with the fixed effect, and one without the
# fixed effect, to get the p-value for the test. 
anova(Rank.mixed1, Rank.random1)


#### Test #10: Rate of disappearance of adult mantids in the field. 

# We use a Survivorship analysis to look at whether the event "disappearence of mantid"
# is significantly different based on mantid sex. I look at the total days monitored 
# before the mantid disapeared for males and females, and compare this. 

## Dataset: Disappearance
Disappearance <- read_excel("Disappearance.xlsx")

# Fix the data structure
str(Disappearance)
Disappearance$Mantid <- as.factor(Disappearance$Mantid)
Disappearance$Sex <- as.factor(Disappearance$Sex)

# Some sample statistics: the mean + SE number of days that a mantid was observed for:
# Females
mean(Disappearance$Days_until_disappeared[Disappearance$Sex=="Female"])
std.error(Disappearance$Days_until_disappeared[Disappearance$Sex=="Female"])
# Males
mean(Disappearance$Days_until_disappeared[Disappearance$Sex=="Male"])
std.error(Disappearance$Days_until_disappeared[Disappearance$Sex=="Male"])


# The test:
Test.Surv <- survdiff(Surv(Days_until_disappeared, Disappearance) ~ Sex, data=Disappearance)
Test.Surv
