# Supplementary material for: Coloration in a Praying Mantis: Color Change, Sexual Color Dimorphism, and Possible Camouflage Strategies
Source: Ecol Evol. 2025 Jan 6;15(1):e70398. doi: 10.1002/ece3.70398 (PMC11705439; doi:10.1002/ece3.70398)
Supplement: Supplementary file 1 — Data S1–S15. [file ECE3-15-e70398-s001.zip › ece370398-sup-0013-DataS13.txt]

These 14 files accompany the paper "Coloration in a Praying Mantis: Color Change, 
Sexual Color Dimorphism, and Possible Camouflage Strategies" by Leah Y. Rosenheim, Jay A. Rosenheim, and Michael R. Maxwell.
Please see the paper for full details.

We give a small description of each of the data sets below. Each data set has a pen-name and the official name of ece370398-sup-000X-DataSX. In our R code, we use the pen-names for the excel files, listed below, rather than the more cumbersome names of ece370398-sup-000X-DataSX.

For more information, each excel file contains a tab "Metadata" which gives explanations for what each column of data are. Also, to look at how we analyzed the data and ran tests, see the R script, ece370398-sup-0010-DataS10. Thank you for your interest! And feel free to contact me if you have questions (lyrosenheim@gmail.com).


1. MantidColorData (ece370398-sup-0009-DataS9)

This data set contains information on the absolute and relative RGB for all mantids reared in the color change experiment. The developmental times at which we took photos was at the beginning (1 day post molt) and end of each instar (7-8 days post molt, but 9-10 days for the first instar because it was longer). Photos began at the first instar for individually-reared nymphs, and at the late fourth instar for group-reared nymphs (after they had been thinned randomly to one nymph per container). Photos of each mantid were analyzed in ImageJ, by selecting the area of the mantid body to extract using the polygon select tool, (the head, prontom, femur, or wing), and extracting the absolute RGB values for each body region (RGB numbers ranged from 0 to 255 for each color channel, with 0,0,0 being black and 255,255,255 white). After extracting the RGB values for each body region, we converted these to relative RGB values, because this was a more reliable, consistent measure of mantid color (see methods in the paper for explanation and the conversion). This data set includes both the absolute and relative RGB values for all mantids.


2. Repeatability (ece370398-sup-0014-DataS14)

This data set was used to measure the repeatability (or consistency) or our absolute RGB values and relative RGB values. The absolute RGB values were the RGB values obtained from extracting RGB in imageJ, and these values measured both the hue and brightness of a mantid. The relative RGB values measure only hue, not brightness, and they were calculated from the absolute RGB values (see methods in the paper for the conversion).  To test the repeatable (consistency, or fidelity) of our data, we examined pairs of photos taken of the same mantid on the same day, but where the mantid's position was not exactly the same (i.e. the mantid moved at least slightly between the two photos).  For each pair of photos (N=158), we compared the extracted, absolute RGB values from photo 1 and photo 2 for each body region in the pair, to see how consistent they were. We then did the same test for relative RGB values.


3. Change.df (ece370398-sup-0004-DataS4)

This data set contains the rate of color change over different time intervals during mantid development. Since we wanted to measure overall changes in color rather than the direction of these changes (whether relative redness increased or decreased), we took the absolute value of the differences in average relative redness of each mantid between time intervals. To obtain this data, we first found the average relative redness of a mantid at each developmental time interval when a photo of it was taken (late 1st instar, early 2nd instar, late 2nd instar etc). Then, we took the absolute value of changes in average relative redness between each time interval, and divided this by the number of days between time intervals to get a rate of color change over each time interval.


4. L4.long.df (ece370398-sup-0008-DataS8)

This data set is a subset of the data from MantidColorData. It includes the relative redness measurements for all late fourth instar mantids, as well as their ootheca origin, sex, and treatment. It was used to test for the effect of rearing container color on late fourth instar mantid color.

5. Eadult.long (ece370398-sup-0006-DataS6)

This data set is the same as the L4 data set, except for early adults.

6. Qualitative.col (ece370398-sup-0012-DataS12)

This data set was used to ask if the color of late fourth instars described categorically as green, mixed, or brown, was influenced by rearing container color. LR and JR blindly (without knowledge of treatment) and independently categorized each nymph during the late fourth instar (or early 4th or 5th if we didn't have a photo from the late fourth). 

7. Var.df (ece370398-sup-0015-DataS15)

This data was used to compare the between-individual variation in color of different developmental stages in the cohort (i.e. how much variation is there in color across individuals at the late 1st instar? At the late 4th? Etc). This allowed us to test if variation in color within the cohort increased over time due to color change. It also allowed us to test if average mantid color at a later developmental stage (like late 4th instar or adults) is influenced by mantid color of hatchlings (late first instar).

8. Btwn.variation (ece370398-sup-0003-DataS3)

This data set was used to compare the between-individual variation in color of adult males vs. females. 

 
9. Intra.variation (ece370398-sup-0007-DataS7)

This data set was used to compare the within-individual variation in color of adult males vs. females.

10. BC (ece370398-sup-0002-DataS2)

This data was from our background choice assays, to see if mantids choice of arena side (green or brown) at 6 hours was influenced by mantid color.

11. BC.repeat (ece370398-sup-0001-DataS1)

This data describes background choice results for a random subset of 16 adults that were assayed twice. It was used to ask if mantids show any consistency of choice between the first and second assays.

12. Movement (ece370398-sup-0011-DataS11)

Data on mantid net movements per day across daily censuses. 

13. Disappearance (ece370398-sup-0005-DataS5)

Data on the number of days from when a mantid was first found until it disappeared. This was used as an indirect measure of longer-range movements (greater than 2 m). This was used to ask if the number of days until disappearance differs between males and females.
