# Supplementary material for: Coloration in a Praying Mantis: Color Change, Sexual Color Dimorphism, and Possible Camouflage Strategies
Source: Ecol Evol. 2025 Jan 6;15(1):e70398. doi: 10.1002/ece3.70398 (PMC11705439; doi:10.1002/ece3.70398)
Supplement: Supplementary file 1 — Data S1–S15. [file ECE3-15-e70398-s001.zip › ece370398-sup-0001-DataS1.xlsx]

## Sheet: BC.repeat
Mantid	Treat	Assay1_2hr	Assay1_6hr	Assay2_2hr	Assay2_6hr
1	G	NA	0	NA	NA
5	G	NA	1	0	1
7	G	1	1	NA	NA
11	G	0	0	0	0
18	G	1	1	0	0
22	G	0	0	0	0
23	B	NA	0	NA	NA
24	G	NA	NA	NA	1
30	B	NA	0	1	1
32	B	NA	NA	0	0
45	B	NA	1	NA	NA
47	B	NA	1	NA	NA
50	G	1	1	1	1
52	G	NA	1	NA	0
61	B	NA	NA	NA	1
64	G	1	1	0	0

## Sheet: Metadata
Variable	Explanation
Mantid	Unique ID number given to each mantid in rearing experiment.
Treat	Background color rearing experienced during mantid color change experiment. G = green, B = brown.
Assay1_2hr	This data is for the subset of 16 adult mantids that were assayed twice for background choice, with at least 1 day between assays (to test for consistency of mantid choice). This column is mantid location in the arena after 2 hrs for the first choice assay. 0 = green, 1 = brown, NA = no choice made.
Assay1_6hr	Mantid location in arena after 6 hrs, from the first background choice assay. 0 = green side, 1 = brown side, NA = no choice.
Assay2_2hr	Mantid location in arena after 2 hrs, from the 2nd background choice assay. 0 = green side, 1 = brown side, NA = no choice.
Assay2_6hr	Mantid location in arena after 6 hrs, from the 2nd background choice assay. 0 = green side, 1 = brown side, NA = no choice.
