# Supplementary material for: Coloration in a Praying Mantis: Color Change, Sexual Color Dimorphism, and Possible Camouflage Strategies
Source: Ecol Evol. 2025 Jan 6;15(1):e70398. doi: 10.1002/ece3.70398 (PMC11705439; doi:10.1002/ece3.70398)
Supplement: Supplementary file 1 — Data S1–S15. [file ECE3-15-e70398-s001.zip › ece370398-sup-0002-DataS2.xlsx]

## Sheet: BC
Mantid	Treat	R.rel	Arena	Sex	Ooth	Side
1	G	0.195302	2	f	2	0
4	B	-0.0230845	1	f	2	0
5	G	0.040911	1	f	2	1
6	B	0.0205743	1	f	2	1
7	G	-0.0176729	2	f	2	1
8	B	0.0674279	2	m	2	1
9	G	-0.0167874	1	m	2	0
10	B	0.0537929	2	f	2	1
11	G	-0.0350225	2	f	4	0
16	G	0.00354958	2	f	2	1
18	G	0.0349969	1	m	2	1
22	G	-0.0742566	2	m	1	0
23	B	0.113907	1	f	2	0
26	B	-0.126041	2	f	4	1
30	B	-0.0883415	2	f	4	0
40	G	0.12942	1	m	1	0
45	B	0.116712	1	f	1	1
47	B	0.135244	1	f	1	1
48	G	-0.0389279	2	f	2	0
50	G	-0.0740786	2	m	2	1
52	G	-0.00867806	2	f	2	1
54	G	-0.0298191	2	m	4	0
64	G	0.0433976	1	m	4	1
67	G	-0.0742782	1	m	4	0

## Sheet: Metadata
Variable	Explanation
Mantid	Unique ID number given to each mantid in rearing experiment.
Treat	The container color experienced during rearing. G = green. B = brown.
R.rel	Average relative redness of mantid from photo taken 1 day before background choice assay was conducted
Arena	ID number to distinguish between the two identical arenas used
Sex	Mantid sex. F = female, m = male
Side	Mantid location in arena at 6 h. 0 = green side of arena, 1 = brown side of arena, NA = no choice made or we are missing data at this time point (only occurred in two cases)
