# Supplementary material for: Coloration in a Praying Mantis: Color Change, Sexual Color Dimorphism, and Possible Camouflage Strategies
Source: Ecol Evol. 2025 Jan 6;15(1):e70398. doi: 10.1002/ece3.70398 (PMC11705439; doi:10.1002/ece3.70398)
Supplement: Supplementary file 1 — Data S1–S15. [file ECE3-15-e70398-s001.zip › ece370398-sup-0003-DataS3.xlsx]

## Sheet: Btwn.variation
Mantid	Sex	Avg.R.rel	Ooth
1	f	0.162221	2
2	m	0.0226223	2
4	f	-0.0060273	2
5	f	0.0953553	2
6	f	0.0476545	2
7	f	-0.00993828	2
8	m	0.0685284	2
9	m	0.0284657	2
10	f	0.110876	2
11	f	-0.0624362	4
16	f	0.0343176	2
18	m	0.0757601	2
22	m	-0.00308364	1
23	f	0.150213	2
24	f	0.00721206	2
26	f	-0.116324	4
30	f	-0.107909	4
32	m	0.0393585	4
40	m	0.102377	1
45	f	0.15907	1
47	f	0.150941	1
48	f	-0.00672166	2
50	m	0.00527794	2
52	f	-0.00423337	2
53	f	0.0602709	2
54	m	-0.0222823	4
61	m	-0.00549744	4
64	m	0.0209283	4
67	m	0.00584388	4

## Sheet: Metadata
Variable	Explanation
Mantid	Unique ID number given to each mantid in rearing experiment.
Sex	Mantid sex. f = female, m = male.
Avg.R.rel	Average relative redness value for each adult mantid, from early adult photo.
Ooth	Ootheca of origin that a mantid is from
