# Supplementary material for: Coloration in a Praying Mantis: Color Change, Sexual Color Dimorphism, and Possible Camouflage Strategies
Source: Ecol Evol. 2025 Jan 6;15(1):e70398. doi: 10.1002/ece3.70398 (PMC11705439; doi:10.1002/ece3.70398)
Supplement: Supplementary file 1 — Data S1–S15. [file ECE3-15-e70398-s001.zip › ece370398-sup-0004-DataS4.xlsx]

## Sheet: Change.df
Mantid	Time	Days	chg.col	chg.per.day	Class	Ooth	Treatment
1	bn.45	3	0.0446038	0.0148679	b	2	G
1	in.5	5	0.0271017	0.00542034	w	2	G
1	bn.56	2	0.0440762	0.0220381	b	2	G
1	in.6	7	0.00965614	0.00137945	w	2	G
2	bn.45	3	0.0673435	0.0224478	b	2	B
2	in.5	6	0.0336781	0.00561301	w	2	B
2	bn.56	3	0.0419891	0.0139964	b	2	B
2	in.6	7	0.00935267	0.0013361	w	2	B
2	bn.6adult	10	0.0318672	0.00318672	b	2	B
3	bn.45	6	0.0410106	0.0068351	b	2	G
3	in.5	6	0.102275	0.0170459	w	2	G
4	bn.45	2	0.0423455	0.0211727	b	2	B
4	in.5	6	0.0398967	0.00664945	w	2	B
4	bn.56	4	0.0384977	0.00962443	b	2	B
4	in.6	7	0.0159702	0.00228146	w	2	B
4	bn.6adult	7	0.0125801	0.00179716	b	2	B
5	bn.45	6	0.0322651	0.00537751	b	2	G
5	in.5	5	0.0198742	0.00397484	w	2	G
5	bn.56	3	0.0228869	0.00762898	b	2	G
5	in.6	7	0.0204783	0.00292547	w	2	G
6	bn.45	4	0.0726282	0.018157	b	2	B
6	in.5	5	0.0128478	0.00256956	w	2	B
6	bn.56	4	0.0534605	0.0133651	b	2	B
6	in.6	7	0.0122033	0.00174333	w	2	B
6	bn.6adult	7	0.0176522	0.00252174	b	2	B
7	bn.45	4	0.00783241	0.0019581	b	2	G
7	in.5	6	0.0390634	0.00651056	w	2	G
7	bn.56	9	0.027931	0.00310344	b	2	G
7	in.6	7	0.00380326	0.000543323	w	2	G
7	bn.6adult	8	0.0543875	0.00679844	b	2	G
7	in.adult	7	0.0363464	0.00519234	w	2	G
8	in.5	6	0.00940263	0.00156711	w	2	B
8	bn.56	7	0.0533609	0.00762299	b	2	B
8	in.6	6	0.021305	0.00355084	w	2	B
8	bn.6adult	11	0.0418483	0.00380439	b	2	B
9	bn.45	2	0.0347151	0.0173575	b	2	G
9	in.5	6	0.0196771	0.00327952	w	2	G
9	bn.56	4	0.0357594	0.00893986	b	2	G
9	in.6	7	0.0135398	0.00193426	w	2	G
9	bn.6adult	11	0.0611237	0.0055567	b	2	G
10	bn.45	6	0.0442274	0.00737123	b	2	B
10	in.5	5	0.00604853	0.00120971	w	2	B
10	bn.56	3	0.0215128	0.00717094	b	2	B
10	in.6	7	0.0602642	0.00860917	w	2	B
10	bn.6adult	9	0.0105769	0.00117521	b	2	B
11	bn.45	6	0.0220237	0.00367062	b	4	G
11	in.5	6	0.0788906	0.0131484	w	4	G
11	bn.56	8	0.0769423	0.00961778	b	4	G
11	in.6	7	0.0310548	0.0044364	w	4	G
11	bn.6adult	17	0.0179511	0.00105595	b	4	G
11	in.adult	7	0.00322393	0.000460562	w	4	G
15	bn.45	5	0.031167	0.0062334	b	4	G
15	in.5	5	0.00507212	0.00101442	w	4	G
16	bn.45	3	0.0787186	0.0262395	b	2	G
16	in.5	6	0.0347875	0.00579792	w	2	G
16	bn.56	5	0.00415824	0.000831648	b	2	G
16	in.6	7	0.0574255	0.00820364	w	2	G
16	bn.6adult	7	0.0154365	0.00220522	b	2	G
17	bn.45	4	0.057656	0.014414	b	2	B
17	in.5	6	0.0245433	0.00409055	w	2	B
18	in.2	7	0.0765269	0.0109324	w	2	G
18	bn.23	3	0.0505315	0.0168438	b	2	G
18	in.3	7	0.0487854	0.00696934	w	2	G
18	bn.34	7	0.0434746	0.00621066	b	2	G
18	in.4	7	0.0471161	0.00673087	w	2	G
18	bn.45	3	0.0502294	0.0167431	b	2	G
18	in.5	6	0.0219917	0.00366529	w	2	G
18	bn.56	13	0.0714639	0.00549722	b	2	G
18	in.6	7	0.0235101	0.00335859	w	2	G
18	bn.6adult	8	0.074984	0.009373	b	2	G
18	in.adult	7	0.0171041	0.00244345	w	2	G
19	in.2	7	0.0880784	0.0125826	w	2	B
19	bn.23	4	0.0648533	0.0162133	b	2	B
19	in.3	7	0.050801	0.00725728	w	2	B
19	bn.34	6	0.0448484	0.00747473	b	2	B
19	in.4	7	0.060768	0.00868114	w	2	B
19	bn.45	4	0.0255547	0.00638866	b	2	B
19	in.5	6	0.0127449	0.00212416	w	2	B
19	bn.56	4	0.053514	0.0133785	b	2	B
19	in.6	7	0.0425928	0.00608469	w	2	B
20	bn.12	5	0.0705388	0.0141078	b	2	G
20	in.2	5	0.0193247	0.00386493	w	2	G
20	bn.23	4	0.0626881	0.015672	b	2	G
20	in.3	6	0.0384076	0.00640127	w	2	G
20	in.6	7	0.0181712	0.00259589	w	2	G
21	in.2	7	0.0476891	0.00681273	w	2	B
21	bn.23	3	0.0303187	0.0101062	b	2	B
21	in.3	7	0.0315451	0.00450645	w	2	B
21	bn.34	4	0.0410463	0.0102616	b	2	B
21	in.4	7	0.00380352	0.000543359	w	2	B
21	bn.45	6	0.0268874	0.00448124	b	2	B
21	in.5	5	0.0118601	0.00237201	w	2	B
22	bn.12	3	0.0146046	0.0048682	b	1	G
22	in.2	7	0.052239	0.00746272	w	1	G
22	bn.23	3	0.0458871	0.0152957	b	1	G
22	in.3	7	0.0354441	0.00506344	w	1	G
22	bn.56	5	0.0289502	0.00579005	b	1	G
22	in.6	7	0.0372957	0.00532795	w	1	G
22	bn.6adult	12	0.0621683	0.00518069	b	1	G
22	in.adult	7	0.0496547	0.00709352	w	1	G
23	in.2	7	0.0731685	0.0104526	w	2	B
23	bn.23	3	0.0927143	0.0309048	b	2	B
23	in.3	7	0.0717747	0.0102535	w	2	B
23	bn.34	8	0.0225659	0.00282074	b	2	B
23	in.4	7	0.0157966	0.00225666	w	2	B
23	bn.45	5	0.114314	0.0228628	b	2	B
23	in.5	6	0.0270002	0.00450003	w	2	B
23	bn.56	7	0.201489	0.0287841	b	2	B
23	in.6	8	0.0172939	0.00216173	w	2	B
24	in.6	7	0.0191413	0.00273447	w	2	G
24	bn.6adult	8	0.0141888	0.0017736	b	2	G
25	bn.45	5	0.0657141	0.0131428	b	2	B
25	in.5	6	0.0339834	0.0056639	w	2	B
25	bn.56	11	0.0431228	0.00392026	b	2	B
26	bn.45	2	0.0245724	0.0122862	b	4	B
26	in.5	6	0.028542	0.00475701	w	4	B
26	bn.56	4	0.0150024	0.00375061	b	4	B
26	in.6	7	0.0703199	0.0100457	w	4	B
26	bn.6adult	7	0.0456433	0.00652047	b	4	B
30	bn.45	6	0.0263252	0.00438752	b	4	B
30	in.5	6	0.039445	0.00657416	w	4	B
30	bn.56	12	0.0259879	0.00216565	b	4	B
30	in.6	7	0.0421551	0.00602216	w	4	B
30	bn.6adult	9	0.0176165	0.00195739	b	4	B
30	in.adult	7	0.0441629	0.00630899	w	4	B
31	bn.45	5	0.029094	0.00581881	b	4	G
31	in.5	6	0.0270062	0.00450102	w	4	G
32	bn.45	5	0.0458862	0.00917724	b	4	B
32	in.5	6	0.0208002	0.0034667	w	4	B
32	bn.56	7	0.0261306	0.00373294	b	4	B
32	in.6	7	0.0207255	0.00296079	w	4	B
32	bn.6adult	10	0.101479	0.0101479	b	4	B
32	in.adult	7	0.056678	0.00809685	w	4	B
34	bn.12	5	0.11361	0.0227219	b	4	G
34	in.2	7	0.00488734	0.000698192	w	4	G
34	bn.23	2	0.0374612	0.0187306	b	4	G
34	in.3	7	0.0077183	0.00110261	w	4	G
34	bn.34	7	0.02101	0.00300143	b	4	G
34	in.4	7	0.014439	0.00206272	w	4	G
35	bn.12	4	0.0459798	0.011495	b	4	B
35	in.2	7	0.0542327	0.00774752	w	4	B
35	bn.23	4	0.0532662	0.0133165	b	4	B
35	in.3	7	0.0419009	0.00598585	w	4	B
35	bn.34	7	0.0581202	0.00830288	b	4	B
35	in.4	7	0.0313831	0.00448329	w	4	B
36	bn.12	6	0.0472349	0.00787248	b	4	G
36	in.2	7	0.0466989	0.00667127	w	4	G
36	bn.23	3	0.041123	0.0137077	b	4	G
36	in.3	7	0.0393894	0.00562706	w	4	G
36	bn.34	6	0.0231622	0.00386036	b	4	G
36	in.4	7	0.0328813	0.00469732	w	4	G
36	bn.45	3	0.0463287	0.0154429	b	4	G
36	in.5	6	0.0213522	0.0035587	w	4	G
37	bn.12	5	0.021645	0.00432899	b	4	B
37	in.2	7	0.0752733	0.0107533	w	4	B
37	bn.23	4	0.077319	0.0193298	b	4	B
37	in.3	6	0.0685291	0.0114215	w	4	B
37	bn.34	10	0.0668426	0.00668426	b	4	B
40	bn.45	5	0.0350146	0.00700292	b	1	G
40	in.5	6	0.0157812	0.00263021	w	1	G
44	bn.45	4	0.0173696	0.00434241	b	1	G
44	in.5	6	0.0190825	0.00318042	w	1	G
44	bn.56	4	0.052937	0.0132342	b	1	G
44	in.6	7	0.0263004	0.00375719	w	1	G
45	bn.45	5	0.022603	0.0045206	b	1	B
45	in.5	6	0.0315112	0.00525186	w	1	B
45	bn.56	11	0.0177104	0.00161004	b	1	B
45	in.6	7	0.00846824	0.00120975	w	1	B
45	bn.6adult	13	0.0192308	0.00147929	b	1	B
45	in.adult	7	0.023233	0.003319	w	1	B
46	bn.45	4	0.0238272	0.00595679	b	1	B
46	in.5	6	0.0654819	0.0109137	w	1	B
47	bn.45	4	0.0137766	0.00344416	b	1	B
47	in.5	6	0.0429484	0.00715807	w	1	B
47	bn.56	6	0.0179278	0.00298796	b	1	B
47	in.6	6	0.0306682	0.00511137	w	1	B
47	bn.6adult	7	0.0318963	0.00455661	b	1	B
47	in.adult	7	0.0372674	0.00532392	w	1	B
48	bn.12	3	0.0743034	0.0247678	b	2	G
48	in.2	7	0.105626	0.0150894	w	2	G
48	bn.23	3	0.0785583	0.0261861	b	2	G
48	in.3	7	0.0679501	0.00970716	w	2	G
48	bn.34	8	0.0246241	0.00307801	b	2	G
48	in.4	5	0.0199501	0.00399001	w	2	G
48	bn.45	4	0.0179744	0.0044936	b	2	G
48	in.5	5	0.0356127	0.00712255	w	2	G
48	bn.56	4	0.0146109	0.00365272	b	2	G
48	in.6	7	0.0245898	0.00351283	w	2	G
48	bn.6adult	7	0.0101295	0.00144708	b	2	G
49	bn.12	4	0.0592341	0.0148085	b	2	B
49	in.2	7	0.0916593	0.0130942	w	2	B
49	bn.23	3	0.0673586	0.0224529	b	2	B
49	in.3	7	0.0677374	0.00967677	w	2	B
49	bn.34	4	0.0668794	0.0167198	b	2	B
49	in.4	7	0.046325	0.00661786	w	2	B
49	in.6	7	0.0262352	0.00374788	w	2	B
50	bn.12	5	0.0411394	0.00822788	b	2	G
50	in.2	7	0.0555171	0.00793101	w	2	G
50	bn.23	2	0.0335871	0.0167936	b	2	G
50	in.3	7	0.0557871	0.00796958	w	2	G
50	bn.34	7	0.0111573	0.0015939	b	2	G
50	in.4	5	0.0186175	0.0037235	w	2	G
50	bn.45	4	0.0711892	0.0177973	b	2	G
50	in.5	6	0.0349493	0.00582489	w	2	G
50	bn.56	5	0.0147845	0.00295689	b	2	G
50	in.6	7	0.0345948	0.00494211	w	2	G
50	bn.6adult	10	0.0458137	0.00458137	b	2	G
50	in.adult	7	0.0135317	0.0019331	w	2	G
51	bn.12	4	0.0407674	0.0101919	b	2	B
51	in.2	7	0.0635998	0.00908568	w	2	B
51	bn.23	3	0.040118	0.0133727	b	2	B
51	in.3	7	0.0298009	0.00425727	w	2	B
51	bn.34	7	0.035431	0.00506157	b	2	B
51	in.4	7	0.0294634	0.00420906	w	2	B
51	bn.45	2	0.0239839	0.0119919	b	2	B
51	in.5	6	0.0252253	0.00420421	w	2	B
52	bn.12	4	0.0430161	0.010754	b	2	G
52	in.2	7	0.0344106	0.0049158	w	2	G
52	bn.23	3	0.0400271	0.0133424	b	2	G
52	in.3	7	0.0570032	0.00814331	w	2	G
52	in.5	6	0.00808836	0.00134806	w	2	G
52	bn.56	8	0.0632822	0.00791028	b	2	G
52	in.6	6	0.00965927	0.00160988	w	2	G
52	bn.6adult	7	0.0182756	0.0026108	b	2	G
53	bn.12	5	0.0422665	0.0084533	b	2	B
53	in.2	7	0.0456707	0.00652439	w	2	B
53	bn.23	3	0.0870624	0.0290208	b	2	B
53	in.3	7	0.0319774	0.00456821	w	2	B
53	bn.34	6	0.048118	0.00801967	b	2	B
53	in.4	7	0.027579	0.00393986	w	2	B
53	bn.45	3	0.0225959	0.00753196	b	2	B
53	in.5	6	0.0297097	0.00495162	w	2	B
53	bn.56	7	0.0166033	0.0023719	b	2	B
53	in.6	6	0.0181263	0.00302104	w	2	B
53	bn.6adult	10	0.0238139	0.00238139	b	2	B
53	in.adult	7	0.0293592	0.00419416	w	2	B
54	bn.12	8	0.0523069	0.00653836	b	4	G
54	in.2	5	0.0640235	0.0128047	w	4	G
54	bn.23	3	0.0332914	0.0110971	b	4	G
54	in.3	7	0.0579074	0.00827249	w	4	G
54	bn.34	5	0.00977232	0.00195446	b	4	G
54	in.4	7	0.0585833	0.00836904	w	4	G
54	bn.45	2	0.0167602	0.00838011	b	4	G
54	in.5	6	0.00906893	0.00151149	w	4	G
54	bn.56	5	0.0196763	0.00393526	b	4	G
54	in.6	7	0.053575	0.00765358	w	4	G
54	bn.6adult	11	0.0548889	0.0049899	b	4	G
54	in.adult	7	0.021796	0.00311371	w	4	G
55	bn.12	5	0.0545474	0.0109095	b	4	B
55	in.2	7	0.0622048	0.0088864	w	4	B
55	bn.23	3	0.0682014	0.0227338	b	4	B
55	in.3	7	0.0361792	0.00516846	w	4	B
55	bn.34	7	0.0263069	0.00375813	b	4	B
56	bn.12	4	0.0265621	0.00664052	b	4	G
56	in.2	7	0.113743	0.016249	w	4	G
56	bn.23	5	0.0553449	0.011069	b	4	G
56	in.3	7	0.0325913	0.00465589	w	4	G
56	bn.34	15	0.0349263	0.00232842	b	4	G
56	in.4	7	0.0625202	0.00893145	w	4	G
57	bn.12	4	0.0257871	0.00644679	b	1	G
57	in.2	7	0.081758	0.0116797	w	1	G
57	bn.23	4	0.0710031	0.0177508	b	1	G
57	in.3	7	0.0370887	0.00529838	w	1	G
58	bn.12	4	0.0567931	0.0141983	b	1	B
58	in.2	7	0.0674582	0.00963688	w	1	B
58	bn.23	3	0.077911	0.0259703	b	1	B
58	in.3	7	0.0594333	0.00849047	w	1	B
59	bn.12	4	0.0221095	0.00552736	b	1	G
59	in.2	7	0.0335148	0.00478783	w	1	G
59	bn.23	7	0.172198	0.0245997	b	1	G
59	in.3	6	0.0043371	0.00072285	w	1	G
60	bn.12	5	0.030036	0.00600719	b	1	B
60	in.2	7	0.0605817	0.00865453	w	1	B
60	bn.23	4	0.0224686	0.00561715	b	1	B
60	in.3	7	0.0102812	0.00146874	w	1	B
61	bn.12	5	0.0360223	0.00720446	b	4	B
61	in.2	7	0.0586988	0.00838554	w	4	B
61	bn.23	3	0.0447624	0.0149208	b	4	B
61	in.3	7	0.0375371	0.00536244	w	4	B
61	bn.34	8	0.056955	0.00711938	b	4	B
61	in.4	7	0.0397423	0.00567746	w	4	B
61	bn.45	5	0.0144216	0.00288432	b	4	B
61	in.adult	7	0.0302617	0.0043231	w	4	B
62	bn.12	3	0.0464286	0.0154762	b	4	G
62	in.2	7	0.113912	0.0162732	w	4	G
62	bn.23	3	0.0569786	0.0189929	b	4	G
62	in.3	7	0.0550938	0.00787055	w	4	G
62	bn.34	6	0.0693324	0.0115554	b	4	G
62	in.4	7	0.0236056	0.00337222	w	4	G
63	bn.12	4	0.0191899	0.00479748	b	4	B
63	in.2	7	0.0894132	0.0127733	w	4	B
63	bn.23	4	0.0466328	0.0116582	b	4	B
63	in.3	7	0.0300969	0.00429956	w	4	B
63	bn.34	12	0.0538915	0.00449095	b	4	B
64	bn.12	4	0.0764135	0.0191034	b	4	G
64	in.2	7	0.0734443	0.010492	w	4	G
64	bn.23	3	0.0480881	0.0160294	b	4	G
64	in.3	7	0.073778	0.0105397	w	4	G
64	in.5	5	0.0156098	0.00312196	w	4	G
64	bn.56	4	0.0446508	0.0111627	b	4	G
64	in.6	7	0.0232827	0.00332611	w	4	G
64	bn.6adult	12	0.0510653	0.00425545	b	4	G
64	in.adult	7	0.0487444	0.00696349	w	4	G
65	bn.12	4	0.0498078	0.0124519	b	4	B
65	in.2	7	0.0762755	0.0108965	w	4	B
65	bn.23	3	0.0329804	0.0109935	b	4	B
65	in.3	7	0.0311493	0.0044499	w	4	B
66	bn.12	4	0.0440753	0.0110188	b	1	G
66	in.2	7	0.0691469	0.00987813	w	1	G
66	bn.23	4	0.0414452	0.0103613	b	1	G
66	in.3	7	0.0413489	0.00590699	w	1	G
67	bn.12	4	0.0530451	0.0132613	b	4	G
67	in.2	7	0.102128	0.0145897	w	4	G
67	bn.23	3	0.0559175	0.0186392	b	4	G
67	in.3	7	0.0762642	0.0108949	w	4	G
67	in.5	4	0.0086252	0.0021563	w	4	G
67	bn.56	5	0.0306494	0.00612987	b	4	G
67	in.6	7	0.0375774	0.0053682	w	4	G
67	bn.6adult	11	0.0382856	0.00348051	b	4	G
70	bn.12	7	0.0589244	0.00841778	b	3	G
70	in.2	6	0.0990331	0.0165055	w	3	G
71	bn.12	6	0.0698527	0.0116421	b	3	B
71	in.2	7	0.0182606	0.00260866	w	3	B
72	bn.12	7	0.0611217	0.00873167	b	3	G
72	in.2	5	0.01657	0.003314	w	3	G
73	bn.12	7	0.0608926	0.00869895	b	3	B
73	in.2	5	0.0106554	0.00213108	w	3	B
73	bn.23	8	0.0640983	0.00801228	b	3	B
73	in.3	7	0.0464703	0.00663861	w	3	B
74	bn.12	7	0.0883142	0.0126163	b	3	G
74	in.2	5	0.00747522	0.00149504	w	3	G
74	bn.23	7	0.0473574	0.00676534	b	3	G
74	in.3	7	0.0540673	0.0077239	w	3	G
75	bn.12	7	0.0605915	0.00865592	b	3	B
75	in.2	6	0.0114606	0.0019101	w	3	B
75	bn.23	14	0.0563662	0.00402616	b	3	B
75	in.3	7	0.0327008	0.00467154	w	3	B
76	bn.12	7	0.0776776	0.0110968	b	3	G
76	in.2	5	0.0130117	0.00260235	w	3	G
76	bn.23	7	0.0870945	0.0124421	b	3	G
76	in.3	7	0.0637172	0.00910246	w	3	G
77	bn.12	7	0.0332768	0.00475382	b	3	B
77	in.2	6	0.0173664	0.00289441	w	3	B
78	bn.12	7	0.0794312	0.0113473	b	3	G
78	in.2	6	0.0413393	0.00688988	w	3	G
78	bn.23	12	0.021969	0.00183075	b	3	G
78	in.3	7	0.0198709	0.0028387	w	3	G
79	bn.12	7	0.0790857	0.011298	b	3	B
79	in.2	5	0.0061319	0.00122638	w	3	B
79	bn.23	9	0.0293892	0.00326546	b	3	B
79	in.3	7	0.0552172	0.00788817	w	3	B
81	bn.12	5	0.0136224	0.00272448	b	1	B
81	in.2	5	0.0111747	0.00223493	w	1	B
81	bn.23	3	0.128572	0.0428574	b	1	B
81	in.3	7	0.080877	0.0115539	w	1	B
82	bn.12	5	0.04847	0.00969401	b	1	G
82	in.2	5	0.00979094	0.00195819	w	1	G
82	bn.23	3	0.0614235	0.0204745	b	1	G
82	in.3	7	0.0368656	0.00526652	w	1	G
83	bn.12	5	0.0474572	0.00949144	b	1	B
83	in.2	5	0.0139601	0.00279202	w	1	B
83	bn.23	4	0.0607882	0.015197	b	1	B
83	in.3	7	0.0602602	0.0086086	w	1	B
84	bn.12	5	0.0692324	0.0138465	b	1	G
84	in.2	5	0.0109467	0.00218934	w	1	G
84	bn.23	3	0.0327022	0.0109007	b	1	G
84	in.3	7	0.0418259	0.00597514	w	1	G
85	bn.12	5	0.0321787	0.00643574	b	1	B
85	in.2	5	0.0216545	0.00433089	w	1	B
85	bn.23	3	0.0473059	0.0157686	b	1	B
85	in.3	7	0.0343948	0.00491355	w	1	B
87	bn.12	5	0.0309173	0.00618346	b	3	G
87	in.2	7	0.0282949	0.00404213	w	3	G
87	bn.23	11	0.0298554	0.00271412	b	3	G
87	in.3	7	0.0528327	0.00754752	w	3	G

## Sheet: Metadata
Variable	Explanation
Mantid	Unique ID number for each mantid.
Time	This data set was used to compare the rates of color change within instars vs. between instars. This column, “Time,” refers to the time interval during development. “bn.XY” = color change that occurred between instars, from day 8 of instar X to day 1 of instar Y (the subsequent instar). “in.X” color change occurring within instar X (between day 1 and day 8 of that instar).
Days	The number of days between the two measurements. For within instar, the number of days is generally 6-7 (although for within 5th instar, it was 5-6 days because we took late 5th instar photos 1 day early since mantids were molting to the 6th instar sooner than expected). But between instars, the number of days varies from 2 to 17, depending on when a mantid molts to the next instar.
chg.col	The absolute value of the difference between average relative redness over the time interval. For between instars, this is the difference between average relative redness at day 8 of an instar and day 1 of the succeeding instar. For within instars, it is the difference in average relative redness on day 1 and (usually) day 8 of a given instar.
chg.per.day	The rate of the absolute value of color change over the time interval. This is equal to "chg.col" column divided by "Days" column.
Class	A binary variable indicating that the time interval is either within instars (w) or between instars (b)
