# Supplementary material for: Coloration in a Praying Mantis: Color Change, Sexual Color Dimorphism, and Possible Camouflage Strategies
Source: Ecol Evol. 2025 Jan 6;15(1):e70398. doi: 10.1002/ece3.70398 (PMC11705439; doi:10.1002/ece3.70398)
Supplement: Supplementary file 1 — Data S1–S15. [file ECE3-15-e70398-s001.zip › ece370398-sup-0005-DataS5.xlsx]

## Sheet: Disappearance
Mantid	Sex	Date_found	Date_disappeared	Days_until_disappeared	Disappearance
101	Female	7	31	24	TRUE
102	Female	7	19	12	TRUE
105	Female	9	40	31	TRUE
106	Female	9	23	14	TRUE
108	Female	9	15	6	TRUE
109	Female	9	14	5	TRUE
111	Female	9	49	40	TRUE
112	Female	9	17	8	TRUE
113	Female	10	17	7	TRUE
114	Female	10	13	3	TRUE
115	Female	11	14	3	TRUE
116	Female	10	21	11	TRUE
119	Female	13	14	1	TRUE
121	Female	13	22	9	TRUE
123	Female	13	21	8	TRUE
126	Female	13	30	17	TRUE
128	Female	14	64	50	TRUE
129	Female	14	59	45	TRUE
132	Female	15	18	3	TRUE
133	Female	15	25	10	TRUE
135	Female	16	37	21	TRUE
136	Female	22	33	11	TRUE
139	Female	22	35	13	TRUE
140	Female	22	38	16	TRUE
143	Female	24	31	7	TRUE
145	Female	21	29	8	TRUE
148	Female	22	33	11	TRUE
150	Female	25	74	49	TRUE
152	Female	25	32	7	TRUE
155	Female	27	34	7	TRUE
156	Female	27	41	14	TRUE
157	Female	27	50	23	TRUE
158	Female	27	31	4	TRUE
166	Female	34	56	22	TRUE
103	Male	8	16	8	TRUE
107	Male	9	13	4	TRUE
117	Male	10	17	7	TRUE
118	Male	11	11	0	TRUE
120	Male	13	14	1	TRUE
122	Male	13	36	23	TRUE
124	Male	13	21	8	TRUE
127	Male	14	15	1	TRUE
130	Male	13	17	4	TRUE
131	Male	14	16	2	TRUE
134	Male	16	19	3	TRUE
137	Male	22	23	1	TRUE
138	Male	23	24	1	TRUE
141	Male	23	24	1	TRUE
142	Male	22	26	4	TRUE
144	Male	24	27	3	TRUE
146	Male	23	24	1	TRUE
147	Male	23	24	1	TRUE
149	Male	25	28	3	TRUE
153	Male	25	27	2	TRUE
154	Male	25	27	2	TRUE
159	Male	27	38	11	TRUE
164	Male	20	21	1	TRUE
167	Male	27	28	1	TRUE
168	Male	25	28	3	TRUE

## Sheet: Metadata
Variable	Explanation
Mantid	Unique ID number given to each mantid found in the field (these mantids were not part of original cohort of mantids reared in the color change experiment - they were mantids found in the field).
Sex	Mantid sex
Date_found	A number representing the date a mantid was found. The number can be converted to actual date as follows: # in column = # of days after July 31, 2020. (Ex: 1 = Aug. 1, 2020; 10 = Aug. 10, 2020; 31 = Aug. 31, 2020; 32 = Sept. 1, 2020
Date_disappeared	Number correspond to date mantid was first found in the field. 7 corresponds to August 7. 30 = August 30. 40 = Oct. 10 etc.
Days_until_disappeared	Number correspond to date at which the mantid disappeared (i.e. the mantid was not found during a census, and all future checks also resulted in failure to re-sight the mantid).
Disappearance	True or false category required for survivorship analysis. The survivorship event is mantid disappearance. All mantids have "TRUE" because they all disappeared at some point during the season.
