# Supplementary material for: Coloration in a Praying Mantis: Color Change, Sexual Color Dimorphism, and Possible Camouflage Strategies
Source: Ecol Evol. 2025 Jan 6;15(1):e70398. doi: 10.1002/ece3.70398 (PMC11705439; doi:10.1002/ece3.70398)
Supplement: Supplementary file 1 — Data S1–S15. [file ECE3-15-e70398-s001.zip › ece370398-sup-0006-DataS6.xlsx]

## Sheet: Sheet1
Mantid	Sex	Treat	Part	R.rel	Ooth	Rearing_density
1	f	G	Head	0.139993	2	Group
1	f	G	Pro	0.157681	2	Group
1	f	G	Fem	0.189676	2	Group
1	f	G	Wing	0.161532	2	Group
2	m	B	Head	-0.0382084	2	Group
2	m	B	Pro	0.206901	2	Group
2	m	B	Fem	-0.0253012	2	Group
2	m	B	Wing	-0.0529018	2	Group
3	f	G	Head	NA	2	Group
3	f	G	Pro	NA	2	Group
3	f	G	Fem	NA	2	Group
3	f	G	Wing	NA	2	Group
4	f	B	Head	-0.0316088	2	Group
4	f	B	Pro	-0.0235606	2	Group
4	f	B	Fem	0.0881838	2	Group
4	f	B	Wing	-0.0571236	2	Group
5	f	G	Head	0.0401583	2	Group
5	f	G	Pro	0.0774909	2	Group
5	f	G	Fem	0.164802	2	Group
5	f	G	Wing	0.09897	2	Group
6	f	B	Head	0.0117732	2	Group
6	f	B	Pro	0.0320726	2	Group
6	f	B	Fem	0.149354	2	Group
6	f	B	Wing	-0.00258151	2	Group
7	f	G	Head	-0.0617902	2	Group
7	f	G	Pro	-0.00725582	2	Group
7	f	G	Fem	0.0282797	2	Group
7	f	G	Wing	0.00101322	2	Group
8	m	B	Head	0.0451737	2	Group
8	m	B	Pro	0.20499	2	Group
8	m	B	Fem	0.00203939	2	Group
8	m	B	Wing	0.0219108	2	Group
9	m	G	Head	-0.0161074	2	Group
9	m	G	Pro	0.159528	2	Group
9	m	G	Fem	-0.0416177	2	Group
9	m	G	Wing	0.0120599	2	Group
10	f	B	Head	0.0870254	2	Group
10	f	B	Pro	0.103165	2	Group
10	f	B	Fem	0.160497	2	Group
10	f	B	Wing	0.0928177	2	Group
11	f	G	Head	-0.0347965	4	Group
11	f	G	Pro	-0.0380463	4	Group
11	f	G	Fem	-0.0672185	4	Group
11	f	G	Wing	-0.109683	4	Group
12	u	B	Head	NA	4	Group
12	u	B	Pro	NA	4	Group
12	u	B	Fem	NA	4	Group
12	u	B	Wing	NA	4	Group
13	u	G	Head	NA	4	Group
13	u	G	Pro	NA	4	Group
13	u	G	Fem	NA	4	Group
13	u	G	Wing	NA	4	Group
14	u	B	Head	NA	4	Group
14	u	B	Pro	NA	4	Group
14	u	B	Fem	NA	4	Group
14	u	B	Wing	NA	4	Group
15	m	G	Head	NA	4	Group
15	m	G	Pro	NA	4	Group
15	m	G	Fem	NA	4	Group
15	m	G	Wing	NA	4	Group
16	f	G	Head	0.00713593	2	Group
16	f	G	Pro	0.00748892	2	Group
16	f	G	Fem	0.145681	2	Group
16	f	G	Wing	-0.0230359	2	Group
17	m	B	Head	NA	2	Group
17	m	B	Pro	NA	2	Group
17	m	B	Fem	NA	2	Group
17	m	B	Wing	NA	2	Group
18	m	G	Head	0.0349969	2	Individual
18	m	G	Pro	0.14775	2	Individual
18	m	G	Fem	0.0657895	2	Individual
18	m	G	Wing	0.0545043	2	Individual
19	f	B	Head	NA	2	Individual
19	f	B	Pro	NA	2	Individual
19	f	B	Fem	NA	2	Individual
19	f	B	Wing	NA	2	Individual
20	f	G	Head	NA	2	Individual
20	f	G	Pro	NA	2	Individual
20	f	G	Fem	NA	2	Individual
20	f	G	Wing	NA	2	Individual
21	m	B	Head	NA	2	Individual
21	m	B	Pro	NA	2	Individual
21	m	B	Fem	NA	2	Individual
21	m	B	Wing	NA	2	Individual
22	m	G	Head	-0.0742566	1	Individual
22	m	G	Pro	0.115483	1	Individual
22	m	G	Fem	-0.0397478	1	Individual
22	m	G	Wing	-0.0138129	1	Individual
23	f	B	Head	0.125162	2	Individual
23	f	B	Pro	0.173216	2	Individual
23	f	B	Fem	0.153307	2	Individual
23	f	B	Wing	0.149167	2	Individual
24	f	G	Head	-0.0125181	2	Group
24	f	G	Pro	0.0122269	2	Group
24	f	G	Fem	0.028122	2	Group
24	f	G	Wing	0.00101739	2	Group
25	m	B	Head	NA	2	Group
25	m	B	Pro	NA	2	Group
25	m	B	Fem	NA	2	Group
25	m	B	Wing	NA	2	Group
26	f	B	Head	-0.125673	4	Group
26	f	B	Pro	-0.0903498	4	Group
26	f	B	Fem	-0.0406432	4	Group
26	f	B	Wing	-0.208629	4	Group
27	m	G	Head	NA	4	Group
27	m	G	Pro	NA	4	Group
27	m	G	Fem	NA	4	Group
27	m	G	Wing	NA	4	Group
28	u	B	Head	NA	4	Group
28	u	B	Pro	NA	4	Group
28	u	B	Fem	NA	4	Group
28	u	B	Wing	NA	4	Group
29	u	G	Head	NA	4	Group
29	u	G	Pro	NA	4	Group
29	u	G	Fem	NA	4	Group
29	u	G	Wing	NA	4	Group
30	f	B	Head	-0.162876	4	Group
30	f	B	Pro	-0.0854416	4	Group
30	f	B	Fem	-0.0474003	4	Group
30	f	B	Wing	-0.135919	4	Group
31	f	G	Head	NA	4	Group
31	f	G	Pro	NA	4	Group
31	f	G	Fem	NA	4	Group
31	f	G	Wing	NA	4	Group
32	m	B	Head	0.0359526	4	Group
32	m	B	Pro	0.180132	4	Group
32	m	B	Fem	-0.0609006	4	Group
32	m	B	Wing	0.00224949	4	Group
33	u	G	Head	NA	4	Group
33	u	G	Pro	NA	4	Group
33	u	G	Fem	NA	4	Group
33	u	G	Wing	NA	4	Group
34	u	G	Head	NA	4	Individual
34	u	G	Pro	NA	4	Individual
34	u	G	Fem	NA	4	Individual
34	u	G	Wing	NA	4	Individual
35	u	B	Head	NA	4	Individual
35	u	B	Pro	NA	4	Individual
35	u	B	Fem	NA	4	Individual
35	u	B	Wing	NA	4	Individual
36	m	G	Head	NA	4	Individual
36	m	G	Pro	NA	4	Individual
36	m	G	Fem	NA	4	Individual
36	m	G	Wing	NA	4	Individual
37	u	B	Head	NA	4	Individual
37	u	B	Pro	NA	4	Individual
37	u	B	Fem	NA	4	Individual
37	u	B	Wing	NA	4	Individual
38	u	G	Head	NA	1	Group
38	u	G	Pro	NA	1	Group
38	u	G	Fem	NA	1	Group
38	u	G	Wing	NA	1	Group
39	u	B	Head	NA	1	Group
39	u	B	Pro	NA	1	Group
39	u	B	Fem	NA	1	Group
39	u	B	Wing	NA	1	Group
40	m	G	Head	0.12942	1	Group
40	m	G	Pro	0.224303	1	Group
40	m	G	Fem	0.0341956	1	Group
40	m	G	Wing	0.0215882	1	Group
41	u	B	Head	NA	1	Group
41	u	B	Pro	NA	1	Group
41	u	B	Fem	NA	1	Group
41	u	B	Wing	NA	1	Group
42	u	G	Head	NA	1	Group
42	u	G	Pro	NA	1	Group
42	u	G	Fem	NA	1	Group
42	u	G	Wing	NA	1	Group
43	u	B	Head	NA	1	Group
43	u	B	Pro	NA	1	Group
43	u	B	Fem	NA	1	Group
43	u	B	Wing	NA	1	Group
44	f	G	Head	NA	1	Group
44	f	G	Pro	NA	1	Group
44	f	G	Fem	NA	1	Group
44	f	G	Wing	NA	1	Group
45	f	B	Head	0.135095	1	Group
45	f	B	Pro	0.118245	1	Group
45	f	B	Fem	0.205539	1	Group
45	f	B	Wing	0.177402	1	Group
46	f	B	Head	NA	1	Group
46	f	B	Pro	NA	1	Group
46	f	B	Fem	NA	1	Group
46	f	B	Wing	NA	1	Group
47	f	B	Head	0.094488	1	Group
47	f	B	Pro	0.144039	1	Group
47	f	B	Fem	0.237644	1	Group
47	f	B	Wing	0.127593	1	Group
48	f	G	Head	0.00259928	2	Individual
48	f	G	Pro	0.00268165	2	Individual
48	f	G	Fem	0.0127739	2	Individual
48	f	G	Wing	-0.0449415	2	Individual
49	f	B	Head	NA	2	Individual
49	f	B	Pro	NA	2	Individual
49	f	B	Fem	NA	2	Individual
49	f	B	Wing	NA	2	Individual
50	m	G	Head	-0.0727217	2	Individual
50	m	G	Pro	0.203672	2	Individual
50	m	G	Fem	-0.0777459	2	Individual
50	m	G	Wing	-0.0320927	2	Individual
51	f	B	Head	NA	2	Individual
51	f	B	Pro	NA	2	Individual
51	f	B	Fem	NA	2	Individual
51	f	B	Wing	NA	2	Individual
52	f	G	Head	-0.0199678	2	Individual
52	f	G	Pro	-0.0171549	2	Individual
52	f	G	Fem	0.0519257	2	Individual
52	f	G	Wing	-0.0317365	2	Individual
53	f	B	Head	0.0460673	2	Individual
53	f	B	Pro	0.0406526	2	Individual
53	f	B	Fem	0.127683	2	Individual
53	f	B	Wing	0.0266809	2	Individual
54	m	G	Head	-0.0630629	4	Individual
54	m	G	Pro	0.0334274	4	Individual
54	m	G	Fem	-0.0458076	4	Individual
54	m	G	Wing	-0.0136862	4	Individual
55	u	B	Head	NA	4	Individual
55	u	B	Pro	NA	4	Individual
55	u	B	Fem	NA	4	Individual
55	u	B	Wing	NA	4	Individual
56	u	G	Head	NA	4	Individual
56	u	G	Pro	NA	4	Individual
56	u	G	Fem	NA	4	Individual
56	u	G	Wing	NA	4	Individual
57	u	G	Head	NA	1	Individual
57	u	G	Pro	NA	1	Individual
57	u	G	Fem	NA	1	Individual
57	u	G	Wing	NA	1	Individual
58	u	B	Head	NA	1	Individual
58	u	B	Pro	NA	1	Individual
58	u	B	Fem	NA	1	Individual
58	u	B	Wing	NA	1	Individual
59	u	G	Head	NA	1	Individual
59	u	G	Pro	NA	1	Individual
59	u	G	Fem	NA	1	Individual
59	u	G	Wing	NA	1	Individual
60	u	B	Head	NA	1	Individual
60	u	B	Pro	NA	1	Individual
60	u	B	Fem	NA	1	Individual
60	u	B	Wing	NA	1	Individual
61	m	B	Head	-0.0355781	4	Individual
61	m	B	Pro	0.171649	4	Individual
61	m	B	Fem	-0.0670034	4	Individual
61	m	B	Wing	-0.0910573	4	Individual
62	u	G	Head	NA	4	Individual
62	u	G	Pro	NA	4	Individual
62	u	G	Fem	NA	4	Individual
62	u	G	Wing	NA	4	Individual
63	u	B	Head	NA	4	Individual
63	u	B	Pro	NA	4	Individual
63	u	B	Fem	NA	4	Individual
63	u	B	Wing	NA	4	Individual
64	m	G	Head	0.00178616	4	Individual
64	m	G	Pro	0.0838741	4	Individual
64	m	G	Fem	0.0124447	4	Individual
64	m	G	Wing	-0.0143918	4	Individual
65	u	B	Head	NA	4	Individual
65	u	B	Pro	NA	4	Individual
65	u	B	Fem	NA	4	Individual
65	u	B	Wing	NA	4	Individual
66	u	G	Head	NA	1	Individual
66	u	G	Pro	NA	1	Individual
66	u	G	Fem	NA	1	Individual
66	u	G	Wing	NA	1	Individual
67	m	G	Head	-0.0691011	4	Individual
67	m	G	Pro	0.178782	4	Individual
67	m	G	Fem	-0.061779	4	Individual
67	m	G	Wing	-0.0245262	4	Individual
68	u	G	Head	NA	3	Group
68	u	G	Pro	NA	3	Group
68	u	G	Fem	NA	3	Group
68	u	G	Wing	NA	3	Group
69	u	B	Head	NA	3	Group
69	u	B	Pro	NA	3	Group
69	u	B	Fem	NA	3	Group
69	u	B	Wing	NA	3	Group
70	u	G	Head	NA	3	Individual
70	u	G	Pro	NA	3	Individual
70	u	G	Fem	NA	3	Individual
70	u	G	Wing	NA	3	Individual
71	u	B	Head	NA	3	Individual
71	u	B	Pro	NA	3	Individual
71	u	B	Fem	NA	3	Individual
71	u	B	Wing	NA	3	Individual
72	u	G	Head	NA	3	Individual
72	u	G	Pro	NA	3	Individual
72	u	G	Fem	NA	3	Individual
72	u	G	Wing	NA	3	Individual
73	u	B	Head	NA	3	Individual
73	u	B	Pro	NA	3	Individual
73	u	B	Fem	NA	3	Individual
73	u	B	Wing	NA	3	Individual
74	u	G	Head	NA	3	Individual
74	u	G	Pro	NA	3	Individual
74	u	G	Fem	NA	3	Individual
74	u	G	Wing	NA	3	Individual
75	u	B	Head	NA	3	Individual
75	u	B	Pro	NA	3	Individual
75	u	B	Fem	NA	3	Individual
75	u	B	Wing	NA	3	Individual
76	u	G	Head	NA	3	Individual
76	u	G	Pro	NA	3	Individual
76	u	G	Fem	NA	3	Individual
76	u	G	Wing	NA	3	Individual
77	u	B	Head	NA	3	Individual
77	u	B	Pro	NA	3	Individual
77	u	B	Fem	NA	3	Individual
77	u	B	Wing	NA	3	Individual
78	u	G	Head	NA	3	Individual
78	u	G	Pro	NA	3	Individual
78	u	G	Fem	NA	3	Individual
78	u	G	Wing	NA	3	Individual
79	u	B	Head	NA	3	Individual
79	u	B	Pro	NA	3	Individual
79	u	B	Fem	NA	3	Individual
79	u	B	Wing	NA	3	Individual
80	u	B	Head	NA	3	Group
80	u	B	Pro	NA	3	Group
80	u	B	Fem	NA	3	Group
80	u	B	Wing	NA	3	Group
81	u	B	Head	NA	1	Individual
81	u	B	Pro	NA	1	Individual
81	u	B	Fem	NA	1	Individual
81	u	B	Wing	NA	1	Individual
82	u	G	Head	NA	1	Individual
82	u	G	Pro	NA	1	Individual
82	u	G	Fem	NA	1	Individual
82	u	G	Wing	NA	1	Individual
83	u	B	Head	NA	1	Individual
83	u	B	Pro	NA	1	Individual
83	u	B	Fem	NA	1	Individual
83	u	B	Wing	NA	1	Individual
84	u	G	Head	NA	1	Individual
84	u	G	Pro	NA	1	Individual
84	u	G	Fem	NA	1	Individual
84	u	G	Wing	NA	1	Individual
85	u	B	Head	NA	1	Individual
85	u	B	Pro	NA	1	Individual
85	u	B	Fem	NA	1	Individual
85	u	B	Wing	NA	1	Individual
86	u	G	Head	NA	3	Group
86	u	G	Pro	NA	3	Group
86	u	G	Fem	NA	3	Group
86	u	G	Wing	NA	3	Group
87	u	G	Head	NA	3	Individual
87	u	G	Pro	NA	3	Individual
87	u	G	Fem	NA	3	Individual
87	u	G	Wing	NA	3	Individual

## Sheet: Metadata
Variable	Explanation
Mantid	Unique ID number given to each mantid in rearing experiment
Sex	Mantid sex. f = female, m = male, u = unknown
Treat	The container color experienced during rearing. G = green. B = brown.
Part	Body region from which R.rel came from.
R.rel	Relative redness of each body region for each nymph at the early adult stage
Ooth	The ID number for the natal ootheca from which each mantid emerged.
Rearing_density	If hatchlings were reared individually (1 per container) or in groups (with multiple nymphs per container, which were reduced to 1 nymph per container randomly after 30 days).
