# Supplementary material for: Coloration in a Praying Mantis: Color Change, Sexual Color Dimorphism, and Possible Camouflage Strategies
Source: Ecol Evol. 2025 Jan 6;15(1):e70398. doi: 10.1002/ece3.70398 (PMC11705439; doi:10.1002/ece3.70398)
Supplement: Supplementary file 1 — Data S1–S15. [file ECE3-15-e70398-s001.zip › ece370398-sup-0007-DataS7.xlsx]

## Sheet: Intra.variation
Mantid	Sex	SD	Ooth	Treatment	Initial_rearing_density
1	f	0.0205664	2	G	Group
2	m	0.123369	2	B	Group
4	f	0.0644164	2	B	Group
5	f	0.0522869	2	G	Group
6	f	0.0692741	2	B	Group
7	f	0.0377552	2	G	Group
8	m	0.0926664	2	B	Group
9	m	0.0900832	2	G	Group
10	f	0.0337476	2	B	Group
11	f	0.0347082	4	G	Group
16	f	0.0756085	2	G	Group
18	m	0.04965	2	G	Individual
22	m	0.0828311	1	G	Individual
23	f	0.019726	2	B	Individual
24	f	0.0172243	2	G	Group
26	f	0.0707339	4	B	Group
30	f	0.0515492	4	B	Group
32	m	0.102075	4	B	Group
40	m	0.0944682	1	G	Group
45	f	0.0397363	1	B	Group
47	f	0.0613655	1	B	Group
48	f	0.0259238	2	G	Individual
50	m	0.133833	2	G	Individual
52	f	0.0379684	2	G	Individual
53	f	0.0456774	2	B	Individual
54	m	0.0424027	4	G	Individual
61	m	0.120263	4	B	Individual
64	m	0.04339	4	G	Individual
67	m	0.116932	4	G	Individual

## Sheet: Metadata
Variable	Explanation
Mantid	Unique ID number for each mantid.
Sex	Mantid sex
SD	The standard deviation in relative redness of each adult mantid's 4 body regions (head, pronotum, femur, and wing).
Ooth	A mantid's ootheca of origin
