# Supplementary material for: Coloration in a Praying Mantis: Color Change, Sexual Color Dimorphism, and Possible Camouflage Strategies
Source: Ecol Evol. 2025 Jan 6;15(1):e70398. doi: 10.1002/ece3.70398 (PMC11705439; doi:10.1002/ece3.70398)
Supplement: Supplementary file 1 — Data S1–S15. [file ECE3-15-e70398-s001.zip › ece370398-sup-0008-DataS8.xlsx]

## Sheet: Sheet1
Mantid	Sex	Treat	Part	R.rel	Ooth	Rearing_density
1	f	G	Head	-0.000726684	2	Group
1	f	G	Pro	0.000411852	2	Group
1	f	G	Fem	0.0209953	2	Group
2	m	B	Head	-0.0878601	2	Group
2	m	B	Pro	-0.0734623	2	Group
2	m	B	Fem	-0.0716971	2	Group
3	f	G	Head	0.214679	2	Group
3	f	G	Pro	0.218629	2	Group
3	f	G	Fem	0.342177	2	Group
4	f	B	Head	-0.0858791	2	Group
4	f	B	Pro	-0.0844752	2	Group
4	f	B	Fem	-0.0311501	2	Group
5	f	G	Head	-0.0515671	2	Group
5	f	G	Pro	-0.0349139	2	Group
5	f	G	Fem	0.0145312	2	Group
6	f	B	Head	0.154741	2	Group
6	f	B	Pro	0.205403	2	Group
6	f	B	Fem	0.267357	2	Group
7	f	G	Head	-0.0868191	2	Group
7	f	G	Pro	-0.0544888	2	Group
7	f	G	Fem	-0.0366954	2	Group
8	m	B	Head	-0.0392086	2	Group
8	m	B	Pro	0.0661569	2	Group
8	m	B	Fem	0.0144636	2	Group
9	m	G	Head	-0.0710312	2	Group
9	m	G	Pro	-0.0329026	2	Group
9	m	G	Fem	-0.0209845	2	Group
10	f	B	Head	0.202233	2	Group
10	f	B	Pro	0.221748	2	Group
10	f	B	Fem	0.320525	2	Group
11	f	G	Head	-0.11416	4	Group
11	f	G	Pro	-0.0436057	4	Group
11	f	G	Fem	-0.0502389	4	Group
12	u	B	Head	NA	4	Group
12	u	B	Pro	NA	4	Group
12	u	B	Fem	NA	4	Group
13	u	G	Head	NA	4	Group
13	u	G	Pro	NA	4	Group
13	u	G	Fem	NA	4	Group
14	u	B	Head	NA	4	Group
14	u	B	Pro	NA	4	Group
14	u	B	Fem	NA	4	Group
15	m	G	Head	-0.0446326	4	Group
15	m	G	Pro	-0.00826773	4	Group
15	m	G	Fem	-0.0100415	4	Group
16	f	G	Head	0.19093	2	Group
16	f	G	Pro	0.192064	2	Group
16	f	G	Fem	0.27746	2	Group
17	m	B	Head	-0.0513802	2	Group
17	m	B	Pro	-0.0550588	2	Group
17	m	B	Fem	-0.0645207	2	Group
18	m	G	Head	-0.0719168	2	Individual
18	m	G	Pro	-0.0538531	2	Individual
18	m	G	Fem	-0.0821578	2	Individual
19	f	B	Head	-0.0992348	2	Individual
19	f	B	Pro	-0.119278	2	Individual
19	f	B	Fem	-0.120634	2	Individual
20	f	G	Head	-0.104357	2	Individual
20	f	G	Pro	-0.0881041	2	Individual
20	f	G	Fem	-0.0352479	2	Individual
21	m	B	Head	0.0262004	2	Individual
21	m	B	Pro	0.183366	2	Individual
21	m	B	Fem	-0.0151499	2	Individual
22	m	G	Head	-0.0242845	1	Individual
22	m	G	Pro	0.0693195	1	Individual
22	m	G	Fem	0.0140455	1	Individual
23	f	B	Head	-0.104998	2	Individual
23	f	B	Pro	-0.109126	2	Individual
23	f	B	Fem	-0.0834543	2	Individual
24	f	G	Head	-0.0885679	2	Group
24	f	G	Pro	-0.0866655	2	Group
24	f	G	Fem	-0.066635	2	Group
25	m	B	Head	-0.121723	2	Group
25	m	B	Pro	-0.151297	2	Group
25	m	B	Fem	-0.0886958	2	Group
26	f	B	Head	-0.0726263	4	Group
26	f	B	Pro	-0.0563263	4	Group
26	f	B	Fem	0.0853904	4	Group
27	m	G	Head	-0.0579022	4	Group
27	m	G	Pro	-0.0229608	4	Group
27	m	G	Fem	-0.00586798	4	Group
28	u	B	Head	NA	4	Group
28	u	B	Pro	NA	4	Group
28	u	B	Fem	NA	4	Group
29	u	G	Head	NA	4	Group
29	u	G	Pro	NA	4	Group
29	u	G	Fem	NA	4	Group
30	f	B	Head	-0.0812234	4	Group
30	f	B	Pro	-0.000251899	4	Group
30	f	B	Fem	0.0719777	4	Group
31	f	G	Head	-0.0213664	4	Group
31	f	G	Pro	0.0415003	4	Group
31	f	G	Fem	0.0700262	4	Group
32	m	B	Head	-0.0701086	4	Group
32	m	B	Pro	-0.034335	4	Group
32	m	B	Fem	-0.0311101	4	Group
33	u	G	Head	NA	4	Group
33	u	G	Pro	NA	4	Group
33	u	G	Fem	NA	4	Group
34	u	G	Head	0.148077	4	Individual
34	u	G	Pro	0.194286	4	Individual
34	u	G	Fem	0.230512	4	Individual
35	u	B	Head	0.0208963	4	Individual
35	u	B	Pro	0.0235002	4	Individual
35	u	B	Fem	0.134771	4	Individual
36	m	G	Head	-0.0789397	4	Individual
36	m	G	Pro	-0.0423559	4	Individual
36	m	G	Fem	-0.0581391	4	Individual
37	u	B	Head	-0.127802	4	Individual
37	u	B	Pro	0.0553856	4	Individual
37	u	B	Fem	0.0231675	4	Individual
38	u	G	Head	NA	1	Group
38	u	G	Pro	NA	1	Group
38	u	G	Fem	NA	1	Group
39	u	B	Head	NA	1	Group
39	u	B	Pro	NA	1	Group
39	u	B	Fem	NA	1	Group
40	m	G	Head	0.08971	1	Group
40	m	G	Pro	0.188841	1	Group
40	m	G	Fem	0.105971	1	Group
41	u	B	Head	NA	1	Group
41	u	B	Pro	NA	1	Group
41	u	B	Fem	NA	1	Group
42	u	G	Head	0.00648665	1	Group
42	u	G	Pro	0.0349457	1	Group
42	u	G	Fem	0.0272648	1	Group
43	u	B	Head	NA	1	Group
43	u	B	Pro	NA	1	Group
43	u	B	Fem	NA	1	Group
44	f	G	Head	-0.0337393	1	Group
44	f	G	Pro	-0.0155333	1	Group
44	f	G	Fem	0.0845632	1	Group
45	f	B	Head	0.179206	1	Group
45	f	B	Pro	0.168343	1	Group
45	f	B	Fem	0.208267	1	Group
46	f	B	Head	0.178191	1	Group
46	f	B	Pro	0.185549	1	Group
46	f	B	Fem	0.212334	1	Group
47	f	B	Head	0.201031	1	Group
47	f	B	Pro	0.218795	1	Group
47	f	B	Fem	0.240551	1	Group
48	f	G	Head	-0.067641	2	Individual
48	f	G	Pro	-0.0645043	2	Individual
48	f	G	Fem	-0.0507056	2	Individual
49	f	B	Head	0.0107681	2	Individual
49	f	B	Pro	-0.0139105	2	Individual
49	f	B	Fem	0.0606012	2	Individual
50	m	G	Head	-0.079207	2	Individual
50	m	G	Pro	-0.0656915	2	Individual
50	m	G	Fem	-0.119196	2	Individual
51	f	B	Head	-0.0873827	2	Individual
51	f	B	Pro	-0.106066	2	Individual
51	f	B	Fem	-0.0391022	2	Individual
52	f	G	Head	-0.0556343	2	Individual
52	f	G	Pro	-0.0634146	2	Individual
52	f	G	Fem	0.00562063	2	Individual
53	f	B	Head	0.0322529	2	Individual
53	f	B	Pro	0.0811424	2	Individual
53	f	B	Fem	0.190663	2	Individual
54	m	G	Head	-0.0657643	4	Individual
54	m	G	Pro	-0.06407	4	Individual
54	m	G	Fem	-0.0331272	4	Individual
55	u	B	Head	-0.0676867	4	Individual
55	u	B	Pro	0.0781611	4	Individual
55	u	B	Fem	-0.00927902	4	Individual
56	u	G	Head	-0.107453	4	Individual
56	u	G	Pro	-0.0673051	4	Individual
56	u	G	Fem	-0.0226189	4	Individual
57	u	G	Head	NA	1	Individual
57	u	G	Pro	NA	1	Individual
57	u	G	Fem	NA	1	Individual
58	u	B	Head	NA	1	Individual
58	u	B	Pro	NA	1	Individual
58	u	B	Fem	NA	1	Individual
59	u	G	Head	NA	1	Individual
59	u	G	Pro	NA	1	Individual
59	u	G	Fem	NA	1	Individual
60	u	B	Head	NA	1	Individual
60	u	B	Pro	NA	1	Individual
60	u	B	Fem	NA	1	Individual
61	m	B	Head	-0.0705911	4	Individual
61	m	B	Pro	-0.00162837	4	Individual
61	m	B	Fem	-0.0219092	4	Individual
62	u	G	Head	0.0028179	4	Individual
62	u	G	Pro	0.00841447	4	Individual
62	u	G	Fem	0.068474	4	Individual
63	u	B	Head	-0.0360756	4	Individual
63	u	B	Pro	0.0233081	4	Individual
63	u	B	Fem	0.0607588	4	Individual
64	m	G	Head	-0.0908294	4	Individual
64	m	G	Pro	-0.00460807	4	Individual
64	m	G	Fem	-0.00835607	4	Individual
65	u	B	Head	NA	4	Individual
65	u	B	Pro	NA	4	Individual
65	u	B	Fem	NA	4	Individual
66	u	G	Head	NA	1	Individual
66	u	G	Pro	NA	1	Individual
66	u	G	Fem	NA	1	Individual
67	m	G	Head	-0.0474726	4	Individual
67	m	G	Pro	-0.0425551	4	Individual
67	m	G	Fem	-0.0716394	4	Individual
68	u	G	Head	NA	3	Group
68	u	G	Pro	NA	3	Group
68	u	G	Fem	NA	3	Group
69	u	B	Head	NA	3	Group
69	u	B	Pro	NA	3	Group
69	u	B	Fem	NA	3	Group
70	u	G	Head	NA	3	Individual
70	u	G	Pro	NA	3	Individual
70	u	G	Fem	NA	3	Individual
71	u	B	Head	NA	3	Individual
71	u	B	Pro	NA	3	Individual
71	u	B	Fem	NA	3	Individual
72	u	G	Head	NA	3	Individual
72	u	G	Pro	NA	3	Individual
72	u	G	Fem	NA	3	Individual
73	u	B	Head	NA	3	Individual
73	u	B	Pro	NA	3	Individual
73	u	B	Fem	NA	3	Individual
74	u	G	Head	NA	3	Individual
74	u	G	Pro	NA	3	Individual
74	u	G	Fem	NA	3	Individual
75	u	B	Head	NA	3	Individual
75	u	B	Pro	NA	3	Individual
75	u	B	Fem	NA	3	Individual
76	u	G	Head	NA	3	Individual
76	u	G	Pro	NA	3	Individual
76	u	G	Fem	NA	3	Individual
77	u	B	Head	NA	3	Individual
77	u	B	Pro	NA	3	Individual
77	u	B	Fem	NA	3	Individual
78	u	G	Head	NA	3	Individual
78	u	G	Pro	NA	3	Individual
78	u	G	Fem	NA	3	Individual
79	u	B	Head	NA	3	Individual
79	u	B	Pro	NA	3	Individual
79	u	B	Fem	NA	3	Individual
80	u	B	Head	NA	3	Group
80	u	B	Pro	NA	3	Group
80	u	B	Fem	NA	3	Group
81	u	B	Head	NA	1	Individual
81	u	B	Pro	NA	1	Individual
81	u	B	Fem	NA	1	Individual
82	u	G	Head	NA	1	Individual
82	u	G	Pro	NA	1	Individual
82	u	G	Fem	NA	1	Individual
83	u	B	Head	NA	1	Individual
83	u	B	Pro	NA	1	Individual
83	u	B	Fem	NA	1	Individual
84	u	G	Head	NA	1	Individual
84	u	G	Pro	NA	1	Individual
84	u	G	Fem	NA	1	Individual
85	u	B	Head	NA	1	Individual
85	u	B	Pro	NA	1	Individual
85	u	B	Fem	NA	1	Individual
86	u	G	Head	NA	3	Group
86	u	G	Pro	NA	3	Group
86	u	G	Fem	NA	3	Group
87	u	G	Head	NA	3	Individual
87	u	G	Pro	NA	3	Individual
87	u	G	Fem	NA	3	Individual

## Sheet: Metadata
Variable	Explanation
Mantid	Unique ID number given to each mantid in rearing experiment
Sex	Mantid sex. f = female, m = male, u = unknown
Treat	The container color experienced during rearing. G = green. B = brown.
Part	Body region from which R.rel came from.
R.rel	Relative redness of each body region for each nymph
Ooth	The ID number for the natal ootheca from which each mantid emerged.
Rearing_density	If hatchlings were reared individually (1 per container) or in groups (with multiple nymphs per container, which were reduced to 1 nymph per container randomly after 30 days).
