# Supplementary material for: Coloration in a Praying Mantis: Color Change, Sexual Color Dimorphism, and Possible Camouflage Strategies
Source: Ecol Evol. 2025 Jan 6;15(1):e70398. doi: 10.1002/ece3.70398 (PMC11705439; doi:10.1002/ece3.70398)
Supplement: Supplementary file 1 — Data S1–S15. [file ECE3-15-e70398-s001.zip › ece370398-sup-0011-DataS11.xlsx]

## Sheet: Movement
Mantid	Sex	Linear.date	cm_1st_check_on_date	cm_2nd_check_on_date	Total_cm_on_date	Days_since_last_found	cm_per_day	Rank
101	F	9	182.88	NA	182.88	2	91.44	331
101	F	10	30.48	NA	30.48	1	30.48	234
101	F	11	15.24	NA	15.24	1	15.24	158
101	F	13	15.24	NA	15.24	2	7.62	88
101	F	14	15.24	NA	15.24	1	15.24	158
101	F	15	0	NA	0	1	0	24.5
101	F	16	0	NA	0	1	0	24.5
101	F	17	60.96	NA	60.96	1	60.96	310.5
101	F	18	0	NA	0	1	0	24.5
101	F	19	0	NA	0	1	0	24.5
101	F	21	5.08	NA	5.08	2	2.54	51.5
101	F	22	0	NA	0	1	0	24.5
101	F	23	0	NA	0	1	0	24.5
101	F	24	0	NA	0	1	0	24.5
101	F	25	0	NA	0	1	0	24.5
101	F	27	38.1	NA	38.1	2	19.05	179
101	F	29	25.4	NA	25.4	2	12.7	132.5
101	F	30	38.1	33.02	71.12	1	71.12	317
102	F	9	60.96	NA	60.96	2	30.48	234
102	F	10	0	NA	0	1	0	24.5
102	F	11	15.24	NA	15.24	1	15.24	158
102	F	13	15.24	NA	15.24	2	7.62	88
102	F	14	15.24	NA	15.24	1	15.24	158
102	F	15	0	NA	0	1	0	24.5
102	F	16	0	NA	0	1	0	24.5
102	F	17	0	NA	0	1	0	24.5
102	F	18	10.16	NA	10.16	1	10.16	109
136	F	23	30.48	NA	30.48	1	30.48	234
136	F	24	0	NA	0	1	0	24.5
148	F	23	5.08	NA	5.08	1	5.08	66.5
148	F	24	12.7	NA	12.7	1	12.7	132.5
148	F	27	137.16	NA	137.16	3	45.72	286.5
148	F	29	12.7	86.36	99.06	2	49.53	292
148	F	30	53.34	35.56	88.9	1	88.9	327.5
148	F	31	165.1	0	165.1	1	165.1	347
148	F	32	5.08	15.24	20.32	1	20.32	186.5
143	F	25	33.02	NA	33.02	1	33.02	249.5
143	F	27	114.3	NA	114.3	2	57.15	303.5
143	F	29	63.5	20.32	83.82	2	41.91	280
143	F	30	0	12.7	12.7	1	12.7	132.5
155	F	29	33.02	12.7	45.72	2	22.86	195.5
155	F	30	22.86	15.24	38.1	1	38.1	271
155	F	31	0	33.02	33.02	1	33.02	249.5
155	F	32	40.64	0	40.64	1	40.64	278
156	F	29	12.7	0	12.7	2	6.35	78
156	F	30	0	5.08	5.08	1	5.08	66.5
156	F	31	0	0	0	1	0	24.5
156	F	32	25.4	0	25.4	1	25.4	210
156	F	34	12.7	10.16	22.86	2	11.43	120
156	F	35	5.08	7.62	12.7	1	12.7	132.5
156	F	36	5.08	7.62	12.7	1	12.7	132.5
156	F	37	330.2	60.96	391.16	1	391.16	357
156	F	38	76.2	76.2	152.4	1	152.4	346
156	F	39	0	30.48	30.48	1	30.48	234
105	F	10	15.24	NA	15.24	1	15.24	158
105	F	11	15.24	NA	15.24	1	15.24	158
105	F	13	15.24	NA	15.24	2	7.62	88
105	F	18	101.6	NA	101.6	5	20.32	186.5
105	F	19	66.04	NA	66.04	1	66.04	314
105	F	21	76.2	NA	76.2	2	38.1	271
105	F	22	12.7	NA	12.7	1	12.7	132.5
105	F	23	22.86	NA	22.86	1	22.86	195.5
105	F	24	132.08	NA	132.08	1	132.08	343
105	F	25	12.7	NA	12.7	1	12.7	132.5
105	F	26	30.48	NA	30.48	1	30.48	234
105	F	27	81.28	NA	81.28	1	81.28	325.5
105	F	29	279.4	0	279.4	2	139.7	344.5
105	F	30	0	7.62	7.62	1	7.62	88
105	F	31	152.4	152.4	304.8	1	304.8	355
105	F	32	5.08	20.32	25.4	1	25.4	210
105	F	34	0	0	0	2	0	24.5
105	F	35	0	0	0	1	0	24.5
105	F	36	5.08	0	5.08	1	5.08	66.5
105	F	37	5.08	5.08	10.16	1	10.16	109
105	F	38	0	50.8	50.8	1	50.8	295.5
105	F	39	38.1	76.2	114.3	1	114.3	340
132	F	16	30.48	NA	30.48	1	30.48	234
132	F	17	43.18	NA	43.18	1	43.18	282.5
133	F	16	7.62	NA	7.62	1	7.62	88
133	F	17	10.16	NA	10.16	1	10.16	109
133	F	18	25.4	NA	25.4	1	25.4	210
133	F	19	0	NA	0	1	0	24.5
133	F	21	12.7	NA	12.7	2	6.35	78
133	F	22	33.02	NA	33.02	1	33.02	249.5
133	F	24	210.82	NA	210.82	2	105.41	336
106	F	10	60.96	NA	60.96	1	60.96	310.5
106	F	11	30.48	NA	30.48	1	30.48	234
106	F	13	15.24	NA	15.24	2	7.62	88
106	F	14	15.24	NA	15.24	1	15.24	158
106	F	15	2.54	NA	2.54	1	2.54	51.5
106	F	16	15.24	NA	15.24	1	15.24	158
106	F	17	10.16	NA	10.16	1	10.16	109
106	F	18	0	NA	0	1	0	24.5
106	F	22	0	NA	0	4	0	24.5
108	F	10	15.24	NA	15.24	1	15.24	158
108	F	11	15.24	NA	15.24	1	15.24	158
108	F	13	15.24	NA	15.24	2	7.62	88
108	F	14	15.24	NA	15.24	1	15.24	158
109	F	10	30.48	NA	30.48	1	30.48	234
109	F	11	15.24	NA	15.24	1	15.24	158
109	F	13	15.24	NA	15.24	2	7.62	88
111	F	29	596.9	0	596.9	20.5	29.1171	223
111	F	30	38.1	NA	38.1	1	38.1	271
111	F	31	101.6	106.68	208.28	1	208.28	350
111	F	32	60.96	0	60.96	1	60.96	310.5
111	F	34	38.1	76.2	114.3	2	57.15	303.5
111	F	35	88.9	2.54	91.44	1	91.44	331
111	F	39	127	NA	127	4	31.75	244
111	F	42	25.4	0	25.4	3	8.46667	97
111	F	43	30.48	35.56	66.04	1	66.04	314
111	F	44	12.7	NA	12.7	1	12.7	132.5
111	F	45	35.56	15.24	50.8	1	50.8	295.5
111	F	46	35.56	NA	35.56	1	35.56	260
111	F	48	38.1	76.2	114.3	2	57.15	303.5
111	F	49	246.38	NA	246.38	1	246.38	353
112	F	10	15.24	NA	15.24	1	15.24	158
112	F	11	15.24	NA	15.24	1	15.24	158
112	F	14	91.44	NA	91.44	3	30.48	234
112	F	15	12.7	NA	12.7	1	12.7	132.5
112	F	16	10.16	NA	10.16	1	10.16	109
113	F	11	15.24	NA	15.24	1	15.24	158
113	F	13	15.24	NA	15.24	2	7.62	88
113	F	14	71.12	NA	71.12	1	71.12	317
113	F	15	2.54	NA	2.54	1	2.54	51.5
113	F	16	0	NA	0	1	0	24.5
114	F	11	15.24	NA	15.24	1	15.24	158
115	F	13	15.24	NA	15.24	2	7.62	88
116	F	11	15.24	NA	15.24	1	15.24	158
116	F	13	15.24	NA	15.24	2	7.62	88
116	F	14	15.24	NA	15.24	1	15.24	158
116	F	15	0	NA	0	1	0	24.5
116	F	16	0	NA	0	1	0	24.5
116	F	17	5.08	NA	5.08	1	5.08	66.5
116	F	18	5.08	NA	5.08	1	5.08	66.5
116	F	19	76.2	NA	76.2	1	76.2	320.5
145	F	22	0	NA	0	1	0	24.5
145	F	23	5.08	NA	5.08	1	5.08	66.5
145	F	24	10.16	NA	10.16	1	10.16	109
145	F	25	10.16	NA	10.16	1	10.16	109
145	F	27	33.02	NA	33.02	2	16.51	171
145	F	28	38.1	NA	38.1	1	38.1	271
145	F	29	5.08	NA	5.08	1	5.08	66.5
121	F	14	10.16	NA	10.16	1	10.16	109
121	F	15	2.54	NA	2.54	1	2.54	51.5
121	F	16	17.78	NA	17.78	1	17.78	175
121	F	17	12.7	NA	12.7	1	12.7	132.5
121	F	18	7.62	NA	7.62	1	7.62	88
121	F	19	25.4	NA	25.4	1	25.4	210
121	F	21	12.7	NA	12.7	2	6.35	78
123	F	14	0	NA	0	1	0	24.5
123	F	15	15.24	NA	15.24	1	15.24	158
123	F	16	10.16	NA	10.16	1	10.16	109
123	F	17	2.54	NA	2.54	1	2.54	51.5
123	F	18	10.16	NA	10.16	1	10.16	109
123	F	19	25.4	NA	25.4	1	25.4	210
126	F	14	5.08	NA	5.08	1	5.08	66.5
126	F	15	5.08	NA	5.08	1	5.08	66.5
126	F	16	0	NA	0	1	0	24.5
126	F	17	0	NA	0	1	0	24.5
126	F	18	7.62	NA	7.62	1	7.62	88
126	F	19	0	NA	0	1	0	24.5
126	F	29	254	NA	254	10.5	24.1905	200
135	F	17	0	NA	0	1	0	24.5
135	F	18	5.08	NA	5.08	1	5.08	66.5
135	F	19	25.4	NA	25.4	1	25.4	210
135	F	25	30.48	NA	30.48	6	5.08	66.5
135	F	27	0	NA	0	2	0	24.5
135	F	29	0	38.1	38.1	2	19.05	179
135	F	30	0	10.16	10.16	1	10.16	109
135	F	31	0	35.56	35.56	1	35.56	260
135	F	32	0	38.1	38.1	1	38.1	271
128	F	19	152.4	NA	152.4	5	30.48	234
128	F	21	30.48	NA	30.48	2	15.24	158
128	F	22	38.1	NA	38.1	1	38.1	271
128	F	23	5.08	NA	5.08	1	5.08	66.5
128	F	25	0	NA	0	2	0	24.5
128	F	29	55.88	5.08	60.96	4	15.24	158
128	F	30	7.62	17.78	25.4	1	25.4	210
128	F	31	38.1	0	38.1	1	38.1	271
128	F	32	0	0	0	1	0	24.5
128	F	34	0	NA	0	2	0	24.5
129	F	15	0	NA	0	1	0	24.5
129	F	16	0	NA	0	1	0	24.5
129	F	17	78.74	NA	78.74	1	78.74	323
129	F	18	5.08	NA	5.08	1	5.08	66.5
129	F	19	38.1	NA	38.1	1	38.1	271
129	F	21	35.56	NA	35.56	2	17.78	175
129	F	22	12.7	NA	12.7	1	12.7	132.5
129	F	23	12.7	NA	12.7	1	12.7	132.5
129	F	24	20.32	NA	20.32	1	20.32	186.5
129	F	27	60.96	NA	60.96	3	20.32	186.5
129	F	29	7.62	0	7.62	2	3.81	56
129	F	30	10.16	12.7	22.86	1	22.86	195.5
129	F	31	12.7	0	12.7	1	12.7	132.5
129	F	32	0	0	0	1	0	24.5
129	F	34	7.62	12.7	20.32	2	10.16	109
129	F	35	7.62	NA	7.62	1	7.62	88
129	F	36	12.7	20.32	33.02	1	33.02	249.5
129	F	37	50.8	NA	50.8	1	50.8	295.5
129	F	38	0	40.64	40.64	1	40.64	278
129	F	39	10.16	25.4	35.56	1	35.56	260
129	F	42	10.16	20.32	30.48	3	10.16	109
129	F	43	0	7.62	7.62	1	7.62	88
129	F	44	10.16	15.24	25.4	1	25.4	210
129	F	45	88.9	7.62	96.52	1	96.52	334
129	F	46	35.56	NA	35.56	1	35.56	260
129	F	47	88.9	NA	88.9	1	88.9	327.5
129	F	48	55.88	2.54	58.42	1	58.42	306.5
129	F	49	12.7	17.78	30.48	1	30.48	234
129	F	50	12.7	22.86	35.56	1	35.56	260
129	F	51	10.16	17.78	27.94	1	27.94	221
129	F	52	2.54	12.7	15.24	1	15.24	158
129	F	53	55.88	254	309.88	1	309.88	356
129	F	54	0	0	0	1	0	24.5
129	F	55	0	25.4	25.4	1	25.4	210
129	F	56	0	35.56	35.56	1	35.56	260
129	F	57	12.7	35.56	48.26	1	48.26	290
129	F	58	5.08	25.4	30.48	1	30.48	234
150	F	27	25.4	NA	25.4	2	12.7	132.5
150	F	29	7.62	0	7.62	2	3.81	56
150	F	30	12.7	91.44	104.14	1	104.14	335
150	F	31	43.18	NA	43.18	1	43.18	282.5
150	F	32	50.8	0	50.8	1	50.8	295.5
150	F	34	7.62	0	7.62	2	3.81	56
150	F	35	0	33.02	33.02	1	33.02	249.5
150	F	36	0	0	0	1	0	24.5
150	F	37	20.32	0	20.32	1	20.32	186.5
150	F	38	0	0	0	1	0	24.5
150	F	39	12.7	0	12.7	1	12.7	132.5
150	F	42	106.68	NA	106.68	3	35.56	260
150	F	43	10.16	NA	10.16	1	10.16	109
150	F	44	17.78	7.62	25.4	1	25.4	210
150	F	46	228.6	0	228.6	2	114.3	340
150	F	47	5.08	5.08	10.16	1	10.16	109
150	F	48	12.7	30.48	43.18	1	43.18	282.5
150	F	49	40.64	35.56	76.2	1	76.2	320.5
150	F	50	12.7	0	12.7	1	12.7	132.5
150	F	51	33.02	45.72	78.74	1	78.74	323
150	F	52	48.26	NA	48.26	1	48.26	290
150	F	53	22.86	33.02	55.88	1	55.88	300.5
150	F	55	50.8	0	50.8	2	25.4	210
150	F	56	7.62	15.24	22.86	1	22.86	195.5
150	F	57	0	0	0	1	0	24.5
150	F	58	0	20.32	20.32	1	20.32	186.5
150	F	59	0	33.02	33.02	1	33.02	249.5
150	F	60	0	0	0	1	0	24.5
150	F	62	0	0	0	2	0	24.5
150	F	63	20.32	NA	20.32	1	20.32	186.5
150	F	64	12.7	NA	12.7	1	12.7	132.5
150	F	65	20.32	0	20.32	1	20.32	186.5
150	F	66	0	2.54	2.54	1	2.54	51.5
150	F	67	0	38.1	38.1	1	38.1	271
150	F	73	88.9	0	88.9	6	14.8167	145
150	F	74	30.48	NA	30.48	1	30.48	234
139	F	23	5.08	NA	5.08	1	5.08	66.5
139	F	24	5.08	NA	5.08	1	5.08	66.5
139	F	25	10.16	NA	10.16	1	10.16	109
139	F	27	20.32	NA	20.32	2	10.16	109
139	F	28	12.7	NA	12.7	1	12.7	132.5
139	F	29	12.7	20.32	33.02	1	33.02	249.5
139	F	30	10.16	0	10.16	1	10.16	109
139	F	31	15.24	20.32	35.56	1	35.56	260
139	F	32	0	55.88	55.88	1	55.88	300.5
139	F	34	33.02	38.1	71.12	2	35.56	260
140	F	23	25.4	NA	25.4	1	25.4	210
140	F	24	20.32	NA	20.32	1	20.32	186.5
140	F	25	35.56	NA	35.56	1	35.56	260
140	F	27	38.1	NA	38.1	2	19.05	179
140	F	28	5.08	NA	5.08	1	5.08	66.5
140	F	29	5.08	NA	5.08	1	5.08	66.5
140	F	30	177.8	NA	177.8	1	177.8	348
140	F	31	177.8	76.2	254	1	254	354
140	F	34	177.8	NA	177.8	3	59.2667	308
140	F	35	12.7	10.16	22.86	1	22.86	195.5
140	F	36	17.78	10.16	27.94	1	27.94	221
140	F	37	7.62	5.08	12.7	1	12.7	132.5
166	F	34	0	NA	0	0.5	0	24.5
166	F	35	5.08	7.62	12.7	1	12.7	132.5
166	F	36	10.16	63.5	73.66	1	73.66	319
166	F	37	17.78	NA	17.78	1	17.78	175
166	F	38	60.96	NA	60.96	1	60.96	310.5
166	F	39	0	30.48	30.48	1	30.48	234
166	F	42	50.8	0	50.8	3	16.9333	172
166	F	43	0	0	0	1	0	24.5
166	F	44	20.32	NA	20.32	1	20.32	186.5
166	F	45	63.5	7.62	71.12	1	71.12	317
166	F	46	88.9	50.8	139.7	1	139.7	344.5
166	F	48	25.4	25.4	50.8	2	25.4	210
166	F	49	12.7	5.08	17.78	1	17.78	175
166	F	50	17.78	15.24	33.02	1	33.02	249.5
166	F	51	27.94	50.8	78.74	1	78.74	323
166	F	52	20.32	NA	20.32	1	20.32	186.5
166	F	53	45.72	63.5	109.22	1	109.22	338
166	F	55	457.2	NA	457.2	2	228.6	351
166	F	56	457.2	NA	457.2	1	457.2	358
152	F	26	5.08	5.08	10.16	1	10.16	109
152	F	27	91.44	NA	91.44	1	91.44	331
152	F	28	20.32	NA	20.32	1	20.32	186.5
152	F	29	66.04	0	66.04	1	66.04	314
152	F	30	0	38.1	38.1	1	38.1	271
152	F	31	25.4	12.7	38.1	1	38.1	271
157	F	28	25.4	NA	25.4	1	25.4	210
157	F	29	25.4	0	25.4	1	25.4	210
157	F	30	20.32	20.32	40.64	1	40.64	278
157	F	31	25.4	0	25.4	1	25.4	210
157	F	32	15.24	0	15.24	1	15.24	158
157	F	34	10.16	38.1	48.26	2	24.13	199
157	F	35	33.02	NA	33.02	1	33.02	249.5
157	F	38	7.62	20.32	27.94	3	9.31333	98
157	F	39	20.32	33.02	53.34	1	53.34	299
157	F	42	25.4	5.08	30.48	3	10.16	109
157	F	43	0	0	0	1	0	24.5
157	F	44	0	22.86	22.86	1	22.86	195.5
157	F	45	58.42	33.02	91.44	1	91.44	331
157	F	46	20.32	30.48	50.8	1	50.8	295.5
157	F	48	50.8	7.62	58.42	2	29.21	224
157	F	49	43.18	NA	43.18	1	43.18	282.5
157	F	50	50.8	NA	50.8	1	50.8	295.5
103	M	9	30.48	NA	30.48	1	30.48	234
103	M	10	15.24	NA	15.24	1	15.24	158
103	M	11	30.48	NA	30.48	1	30.48	234
103	M	13	30.48	NA	30.48	2	15.24	158
103	M	14	12.7	NA	12.7	1	12.7	132.5
103	M	15	27.94	NA	27.94	1	27.94	221
144	M	26	91.44	NA	91.44	2	45.72	286.5
142	M	24	162.56	NA	162.56	2	81.28	325.5
142	M	25	7.62	NA	7.62	1	7.62	88
130	M	14	243.84	NA	243.84	1	243.84	352
130	M	15	35.56	NA	35.56	1	35.56	260
130	M	16	792.48	NA	792.48	1	792.48	359
107	M	10	30.48	NA	30.48	1	30.48	234
107	M	11	30.48	NA	30.48	1	30.48	234
117	M	16	762	NA	762	6	127	342
122	M	14	25.4	NA	25.4	1	25.4	210
122	M	15	45.72	NA	45.72	1	45.72	286.5
122	M	16	45.72	NA	45.72	1	45.72	286.5
122	M	17	0	NA	0	1	0	24.5
122	M	21	20.32	NA	20.32	4	5.08	66.5
122	M	30	50.8	0	50.8	9	5.64444	76
122	M	34	228.6	NA	228.6	4	57.15	303.5
122	M	36	96.52	0	96.52	2	48.26	290
124	M	14	7.62	NA	7.62	1	7.62	88
124	M	15	12.7	NA	12.7	1	12.7	132.5
124	M	16	12.7	NA	12.7	1	12.7	132.5
124	M	17	10.16	NA	10.16	1	10.16	109
124	M	18	0	NA	0	1	0	24.5
124	M	19	0	NA	0	1	0	24.5
134	M	17	30.48	NA	30.48	1	30.48	234
134	M	18	58.42	NA	58.42	1	58.42	306.5
131	M	15	12.7	NA	12.7	1	12.7	132.5
159	M	30	25.4	50.8	76.2	3	25.4	210
159	M	34	241.3	76.2	317.5	3	105.833	337
159	M	35	88.9	2.54	91.44	1	91.44	331
159	M	38	558.8	10.16	568.96	3	189.653	349
168	M	26	25.4	7.62	33.02	1	33.02	249.5
168	M	27	25.4	NA	25.4	1	25.4	210
149	M	26	25.4	88.9	114.3	1	114.3	340
149	M	27	17.78	NA	17.78	1	17.78	175
154	M	26	0	NA	0	1	0	24.5

## Sheet: Metadata
Variable	Explanation
Mantid	Unique ID number for each mantid in the field study
Sex	Mantid sex
Linear.date	A number representing the date of a census of the mantid's movement since it was last seen. The number can be converted to actual date as follows: # in column = # of days after July 31, 2020. (Ex: 1 = Aug. 1, 2020; 10 = Aug. 10, 2020; 31 = Aug. 31, 2020; 32 = Sept. 1, 2020
cm_1st_check_on_date	This 1st check corresponds to the census at 10:00 h. This column records the # of cm the mantid moved since it was last seen.
cm_2nd_check_on_date	This 2nd check corresponds to the census at 16:00 h (which started on Aug. 30, when we began checking mantids twice per day rather than daily). This column records the # of cm the mantid moved since it was last seen at 10:00 h.
Total_cm_on_date	The sum of cm moved in 1st and 2nd check (censuses at 10:00 h and 16:00 h).
Days_since_last_found	The number of days between a successful census taken on the current day and the last successful censuses taken on previous days. For a given date, if the mantid was seen the previous day, the total number of days since last seen = 1. But if the mantid was found on a given date, and the last time it had been observed was 5 days beforehand, then the total number of days since last found would be 5 …
cm_per_day	The column "Total_cm_on_date" divided by the column "Days_since_last_found".
Rank	Rank transformation of the movement data (cm_per_day) because this data is not normally distributed.
