# Supplementary material for: Coloration in a Praying Mantis: Color Change, Sexual Color Dimorphism, and Possible Camouflage Strategies
Source: Ecol Evol. 2025 Jan 6;15(1):e70398. doi: 10.1002/ece3.70398 (PMC11705439; doi:10.1002/ece3.70398)
Supplement: Supplementary file 1 — Data S1–S15. [file ECE3-15-e70398-s001.zip › ece370398-sup-0012-Data12.xlsx]

## Sheet: Qualitative.col
Mantid	Ooth	Sex	Treatment	Time	Photos	Leah.col	Jay.col	Rearing_type
1	2	F	0	L4	1368-1370	1	0	Group
2	2	M	1	L4	1189-1190	1	1	Group
3	2	F	0	L4	1343-1346	2	2	Group
4	2	F	1	L4	1347-48	0	0	Group
5	2	F	0	L4	1183-84	1	1	Group
6	2	F	1	L4	1349-1350	2	2	Group
7	2	F	0	L4	1386-88	0	0	Group
8	2	M	1	E5	1553-54	1	1	Group
9	2	M	0	L4	1351-52	0	0	Group
10	2	F	1	L4	1185-86	2	2	Group
11	4	F	0	L4	1389-90	0	0	Group
15	4	U	0	L4	1191-92	0	0	Group
16	2	U	0	L4	1371-72	2	2	Group
17	2	M	1	L4	1373-74	1	1	Group
18	2	M	0	L4	1396-97	0	0	Individual
19	2	F	1	L4	1375-76	0	0	Individual
20	2	F	0	E4	1121-23	1	1	Individual
21	2	M	1	L4	1178-79	1	1	Individual
22	1	M	0	E5	1666-68	1	1	Individual
23	2	F	1	L4	1398-99	0	0	Individual
24	2	F	0	L4	1476-77	0	0	Group
25	2	M	1	L4	1391-93	0	0	Group
26	4	F	1	L4	1394-95	1	1	Group
27	4	M	0	L4	1482-83	1	1	Group
30	4	F	1	L4	1590-92	1	1	Group
31	4	F	0	L4	1548-49	1	1	Group
32	4	M	1	L4	1488-89	1	1	Group
34	4	F	0	L4	1377-78	2	2	Individual
35	4	U	1	L4	1400-02	1	1	Individual
36	4	M	0	L4	1403-04	0	0	Individual
37	4	U	1	E4	1180-82	1	0	Individual
40	1	M	0	L4	1353-55	1	1	Group
42	1	M	0	L4	1550-52	1	1	Group
44	1	F	0	L4	1575-76	1	0	Group
45	1	F	1	L4	1478-79	2	2	Group
46	1	F	1	L4	1484-85	2	2	Group
47	1	F	1	L4	1602-03	2	2	Group
48	2	F	0	L4	1356-57	0	0	Individual
49	2	F	1	L4	1193-94	1	1	Individual
50	2	M	0	L4	1358-60	1	1	Individual
51	2	F	1	L4	1407-09	1	1	Individual
52	2	F	0	E4	1163-65	0	0	Individual
53	2	F	1	L4	1405-06	1	1	Individual
54	4	M	0	L4	1410-11	0	0	Individual
55	4	M	1	E4	1166-67	1	1	Individual
56	4	M	0	L4	1752-53	0	0	Individual
61	4	M	1	L4	1176-77	0	0	Individual
62	4	F	0	L4	1361-62	0	0	Individual
63	4	U	1	E4	1381-83	0	0	Individual
64	4	M	0	E4	1148-49	0	0	Individual
67	4	M	0	L4	1363-64	1	1	Individual

## Sheet: Metadata
Variable	Variable_name_in_R_Code	Explanation
Mantid	Mantid	Unique ID number given to each mantid in rearing experiment. 51 total mantids survived to be assayed during the late fourth instar.
Ooth	Ooth	The ID number for the natal ootheca from which each mantid emerged.
Sex	Sex	Mantid sex. F = female, M = male, U = unknown (because mantid died before its sex was identified).
Treatment	Treatment	The container color experienced during rearing. 0 = green. 1 = brown.
Time	Time	The mantid's developmental stage when we examined it and categorized its color as green, mixed (green with some brown pigment) or brown. We categorized mantids during the late fourth instar (L4). But if we were missing a photo then, due to an error or the mantid molted before the photo was taken, we used the early 5th instar photo. If the mantid died before reaching the E5 instar, we used the ear…
Photos	Photos	Photo ID number.
Leah.col	Leah.col	Blind, independent color categorization of the mantid by Leah Rosenheim. 0 = green, 1 = mixed (green with some brown pigment), 2= brown.
Jay.col	Jay.col	Blind, independent color categorization of the mantid by Jay Rosenheim. 0 = green, 1 = mixed (green with some brown pigment), 2= brown.
Rearing_type	Rearing_type	Whether mantid was group reared originally or individually reared. This category was used to test if the rearing - group vs. individual, had any effect on mantid color.
