# Supplementary material for: Coloration in a Praying Mantis: Color Change, Sexual Color Dimorphism, and Possible Camouflage Strategies
Source: Ecol Evol. 2025 Jan 6;15(1):e70398. doi: 10.1002/ece3.70398 (PMC11705439; doi:10.1002/ece3.70398)
Supplement: Supplementary file 1 — Data S1–S15. [file ECE3-15-e70398-s001.zip › ece370398-sup-0014-DataS14.xlsx]

## Sheet: Repeatability
Mantid	Rep	Part	B.abs	G.abs	R.abs	B.rel	G.rel	R.rel	Group
61	1	E4Fem	106.501	142.767	124.63	-0.145481	0.145502	-2.14e-05	1
61	2	E4Fem	109.891	147.904	134.241	-0.159075	0.131814	0.0272603	1
52	1	E4Fem	103.494	140.178	125.978	-0.160065	0.137655	0.0224104	2
52	2	E4Fem	106.669	146.907	131.481	-0.168936	0.14456	0.0243756	2
23	1	E4Head	118.622	154.68	117.167	-0.0886191	0.188417	-0.0997979	3
23	2	E4Head	110.444	146.509	107.682	-0.0913324	0.205389	-0.114057	3
61	1	E4Head	112.915	144.987	110.686	-0.0809657	0.180074	-0.0991079	4
61	2	E4Head	117.834	149.375	114.018	-0.0727257	0.175481	-0.102755	4
53	1	E4Head	114.104	151.763	129.956	-0.135189	0.150234	-0.0150446	5
53	2	E4Head	118.065	157.056	134.35	-0.134994	0.150675	-0.0156812	5
52	1	E4Head	131.385	168.887	134.834	-0.0941173	0.164454	-0.0703369	6
52	2	E4Head	131.764	165.5	130.932	-0.0768433	0.159516	-0.0826724	6
23	1	E4Pro	120.992	155.266	121.081	-0.0864828	0.172294	-0.0858109	7
23	2	E4Pro	120.779	155.664	120.821	-0.0879189	0.175521	-0.0876017	7
61	1	E4Pro	115.765	152.302	143.161	-0.155468	0.111077	0.0443914	8
61	2	E4Pro	119.069	156.414	146.389	-0.153281	0.112285	0.0409958	8
53	1	E4Pro	116.41	161.864	156.64	-0.197014	0.116524	0.0804895	9
53	2	E4Pro	111.792	156.782	151.518	-0.201661	0.119626	0.0820344	9
52	1	E4Pro	111.244	150.676	139.857	-0.16936	0.125072	0.0442882	10
52	2	E4Pro	116.868	152.359	137.138	-0.137219	0.124794	0.0124248	10
61	1	E5Fem	103.889	136.612	120.909	-0.137636	0.133992	0.00364406	11
61	2	E5Fem	112.166	146.85	130.821	-0.136824	0.130088	0.00673615	11
61	1	E5Head	117.939	148.674	120.353	-0.0856639	0.152613	-0.066949	12
61	2	E5Head	121.384	150.729	119.72	-0.0706449	0.15403	-0.083385	12
6	1	E5Pro	116.207	148.218	159.162	-0.176979	0.0497348	0.127244	13
6	2	E5Pro	118.571	151.933	163.312	-0.180037	0.0506736	0.129364	13
23	1	E5Pro	123.697	163.948	149.167	-0.150456	0.125986	0.0244705	14
23	2	E5Pro	125.027	165.451	150.808	-0.150027	0.124788	0.0252399	14
61	1	E5Pro	122.304	160.824	144.879	-0.142743	0.127253	0.0154904	15
61	2	E5Pro	121.439	160.62	144.605	-0.146127	0.129366	0.0167603	15
11	1	E5Pro	121.088	146.753	131.231	-0.0897282	0.103207	-0.0134788	16
11	2	E5Pro	112.888	137.413	124.773	-0.0970742	0.0990871	-0.00201294	16
30	1	E5Pro	100.762	122.648	117.15	-0.112385	0.0804087	0.0319767	17
30	2	E5Pro	112.613	137.644	132.249	-0.116775	0.0795438	0.0372308	17
6	1	E6Fem	118.469	140.2	163.396	-0.157933	-0.00347103	0.161404	18
6	2	E6Fem	117.979	140.353	163.386	-0.160726	-0.00156266	0.162289	18
67	1	E6Fem	87.673	115.592	100.081	-0.132941	0.14317	-0.0102292	19
67	2	E6Fem	105.862	133.453	115.342	-0.104526	0.128863	-0.0243362	19
2	1	E6Fem	127.148	156.936	128.852	-0.0762636	0.140148	-0.063884	20
2	2	E6Fem	126.365	158.7	132.952	-0.093111	0.138949	-0.0458378	20
6	1	E6Head	107.436	134.374	122.278	-0.114752	0.10721	0.00754213	21
6	2	E6Head	99.238	126.038	114.902	-0.124829	0.111518	0.0133107	21
67	1	E6Head	85.894	106.115	85.18	-0.0703744	0.148476	-0.0781019	22
67	2	E6Head	103.833	129.149	104.638	-0.077368	0.147583	-0.070215	22
2	1	E6Head	134.139	161.56	133.636	-0.062697	0.128909	-0.0662117	23
2	2	E6Head	114.146	141.715	114	-0.0741441	0.149472	-0.0753283	23
6	1	E6Pro	127.216	163.513	162.414	-0.157776	0.0825258	0.07525	24
6	2	E6Pro	122.036	159.763	156.165	-0.164068	0.0943571	0.0697112	24
23	1	E6Pro	103.247	128.292	151.154	-0.190628	0.00570431	0.184924	25
23	2	E6Pro	100.366	125.009	149.219	-0.196202	0.00115592	0.195046	25
8	1	E6Pro	130.291	168.855	175.92	-0.177224	0.0663045	0.110919	26
8	2	E6Pro	124.298	159.846	170.766	-0.180291	0.0541382	0.126152	26
67	1	E6Pro	57.495	71.173	77.06	-0.161587	0.0378704	0.123717	27
67	2	E6Pro	65.395	80.692	87.685	-0.160785	0.0355218	0.125263	27
2	1	E6Pro	94.003	119.866	130.204	-0.18038	0.0451212	0.135259	28
2	2	E6Pro	92.884	120.89	129.723	-0.188779	0.0558171	0.132962	28
23	1	E7Fem	82.423	98.009	118.245	-0.172119	-0.0155687	0.187688	29
23	2	E7Fem	94.266	110.286	128.671	-0.151325	-0.00709735	0.158422	29
23	1	E7Head	92.425	113.377	138.215	-0.194008	-0.011296	0.205304	30
23	2	E7Head	118.626	147.182	178	-0.198126	-0.0050968	0.203223	30
23	1	E7Pro	99.483	123.997	151.777	-0.204681	-0.00870337	0.213384	31
23	2	E7Pro	101.817	126.653	152.512	-0.198253	-0.00268517	0.200939	31
2	1	EadultFem	111.316	143.414	124.316	-0.118978	0.135065	-0.0160878	32
2	2	EadultFem	91.122	125.357	106.054	-0.15244	0.165992	-0.0135521	32
11	1	EadultHead	110.646	134.384	115.841	-0.0801755	0.117164	-0.0369883	33
11	2	EadultHead	121.639	145.534	129.734	-0.0805982	0.100011	-0.0194126	33
2	1	EadultHead	109.585	133.938	114.987	-0.0829963	0.120789	-0.0377925	34
2	2	EadultHead	116.608	143.271	124.835	-0.0906907	0.117227	-0.0265366	34
6	1	EadultPro	144.201	174.752	166.992	-0.10977	0.0788381	0.0309315	35
6	2	EadultPro	140.314	171.543	163.944	-0.115298	0.0816055	0.0336927	35
11	1	EadultPro	140.533	164.413	142.188	-0.0571082	0.103112	-0.0460041	36
11	2	EadultPro	138.246	164.547	141.539	-0.0666034	0.110973	-0.04437	36
16	1	EadultPro	116.879	143.658	131.97	-0.106673	0.0980033	0.00866991	37
16	2	EadultPro	122.577	148.854	139.116	-0.10429	0.0877244	0.0165657	37
2	1	EadultPro	84.335	103.065	127.868	-0.197492	-0.019263	0.216755	38
2	2	EadultPro	93.301	113.859	140.18	-0.194153	-0.0165918	0.210745	38
6	1	EadultWing	148.84	195.615	171.006	-0.133746	0.138486	-0.00473945	39
6	2	EadultWing	145.77	187.881	168.642	-0.129373	0.12214	0.00723283	39
11	1	EadultWing	139.904	195.036	148.746	-0.132263	0.209686	-0.0774221	40
11	2	EadultWing	134.629	188.062	141.042	-0.129053	0.216618	-0.0875655	40
2	1	EadultWing	134.205	152.118	139.061	-0.0535258	0.0728048	-0.0192791	41
2	2	EadultWing	117.957	138.36	117.803	-0.0541243	0.109484	-0.0553592	41
30	1	L1.adultFem	99.062	122.232	108.957	-0.100121	0.110355	-0.0102346	42
30	2	L1.adultFem	105.21	129.092	115.704	-0.0982155	0.106484	-0.00826843	42
30	1	L1.adultWing	95.335	137.267	86.398	-0.103433	0.290912	-0.18748	43
30	2	L1.adultWing	97.116	142.046	90.52	-0.116276	0.292573	-0.176297	43
40	1	L4Fem	82.192	129.735	128.461	-0.275603	0.143416	0.132187	44
40	2	L4Fem	100.258	149.418	145.076	-0.238068	0.135533	0.102535	44
53	1	L4Fem	100.513	144.502	158.298	-0.252345	0.0748625	0.177483	45
53	2	L4Fem	102.454	146.683	161.029	-0.25064	0.0728559	0.177784	45
6	1	L4Head	132.238	159.383	176.225	-0.152041	0.0220222	0.130019	46
6	2	L4Head	122.437	148.844	169.149	-0.166017	0.0138546	0.152163	46
40	1	L4Head	127.112	167.905	160.839	-0.163473	0.104987	0.0584856	47
40	2	L4Head	111.973	161.661	156.118	-0.218342	0.128518	0.0898239	47
53	1	L4Head	122.847	152.978	144.154	-0.122478	0.0927546	0.0297229	48
53	2	L4Head	124.688	155.187	146.469	-0.122624	0.0919844	0.0306396	48
6	1	L4Pro	107.284	136.255	163.167	-0.208637	0.00506263	0.203575	49
6	2	L4Pro	99.642	125.796	152.983	-0.21007	-0.00272976	0.2128	49
23	1	L4Pro	125.226	162.787	121.956	-0.0836429	0.191214	-0.107572	50
23	2	L4Pro	126.201	163.995	123.458	-0.0847351	0.189364	-0.104629	50
40	1	L4Pro	100.177	149.694	169.8	-0.283889	0.0700811	0.213808	51
40	2	L4Pro	111.199	163.909	180.649	-0.268038	0.0789236	0.189114	51
53	1	L4Pro	134.116	176.422	174.366	-0.170252	0.0914862	0.0787661	52
53	2	L4Pro	132.887	175.462	174.661	-0.174632	0.0898035	0.0848285	52
50	1	L5Fem	116.519	150.209	119.343	-0.0945785	0.167213	-0.0726343	53
50	2	L5Fem	101.564	137.152	106.682	-0.117852	0.191252	-0.0733994	53
53	1	L5Fem	121.846	156.675	163.861	-0.173705	0.0624867	0.111218	54
53	2	L5Fem	110.26	142.873	154.271	-0.188079	0.0520736	0.136005	54
18	1	L5Fem	105.869	139.331	115.546	-0.119583	0.158691	-0.0391078	55
18	2	L5Fem	125.573	160.439	131.29	-0.0972509	0.153402	-0.0561512	55
6	1	L5Head	147.349	173.372	171.011	-0.101041	0.0577225	0.0433183	56
6	2	L5Head	137.732	163.677	162.324	-0.108979	0.0588658	0.0501129	56
50	1	L5Head	121.146	149.441	120.838	-0.0715003	0.145361	-0.0738609	57
50	2	L5Head	113.545	150.162	119.016	-0.10997	0.177055	-0.0670851	57
53	1	L5Head	102.671	130.248	118.067	-0.122435	0.113275	0.00915991	58
53	2	L5Head	127.929	155.102	141.439	-0.0958442	0.0962047	-0.00036045	58
6	1	L5Pro	122.706	159.029	174.545	-0.193219	0.0456014	0.147618	59
6	2	L5Pro	124.138	160.681	176.851	-0.193333	0.0441289	0.149204	59
23	1	L5Pro	120.461	153.539	132.55	-0.111098	0.13299	-0.0218915	60
23	2	L5Pro	108.213	141.763	122.837	-0.129218	0.140757	-0.0115393	60
61	1	L5Pro	90.696	123.574	115.903	-0.175923	0.122811	0.0531116	61
61	2	L5Pro	114.366	150.644	141.396	-0.155775	0.112021	0.0437543	61
50	1	L5Pro	106.679	148.269	148.582	-0.206907	0.10229	0.104617	62
50	2	L5Pro	112.139	159.35	163.364	-0.226366	0.099337	0.127029	62
30	1	L5Pro	127.521	162.613	124.547	-0.0774523	0.17642	-0.0989676	63
30	2	L5Pro	120.724	157.855	122.788	-0.0976538	0.17988	-0.0822265	63
8	1	L5Pro	122.243	159.329	152.709	-0.155549	0.10064	0.0549091	64
8	2	L5Pro	114.119	151.146	144.665	-0.16484	0.106135	0.0587051	64
53	1	L5Pro	132.555	169.868	162.092	-0.143914	0.0970668	0.0468467	65
53	2	L5Pro	128.168	160.605	157.163	-0.13776	0.0804577	0.0573019	65
18	1	L5Pro	117.737	158.259	129.409	-0.128745	0.171118	-0.0423724	66
18	2	L5Pro	114.555	157.472	130.57	-0.14638	0.173422	-0.0270419	66
50	1	L6Fem	117.664	147.065	113.26	-0.0661316	0.167217	-0.101085	67
50	2	L6Fem	115.261	145.489	112.896	-0.0745706	0.16813	-0.0935591	67
50	1	L6Head	123.727	156.532	120.544	-0.0739066	0.171638	-0.0977313	68
50	2	L6Head	98.975	132.311	105.009	-0.11707	0.180312	-0.0632421	68
16	1	L6Head	109.478	136.858	123.276	-0.111409	0.110824	0.000584397	69
16	2	L6Head	132.858	160.124	142.259	-0.0842453	0.103692	-0.0194467	69
6	1	L6Pro	84.285	108.876	138.36	-0.237288	-0.0147592	0.252047	70
6	2	L6Pro	109.719	134.473	162.431	-0.190511	-0.00787954	0.19839	70
50	1	L6Pro	103.815	143.519	145.341	-0.206863	0.0964716	0.110392	71
50	2	L6Pro	109.565	150.889	155.881	-0.210504	0.0872663	0.123237	71
16	1	L6Pro	104.907	140.708	126.377	-0.153958	0.134766	0.0191913	72
16	2	L6Pro	107.208	141.93	127.709	-0.14654	0.129875	0.0166646	72
23	1	L7Fem	67.526	78.61	97.457	-0.168375	-0.0318687	0.200244	73
23	2	L7Fem	75.457	90.915	113.245	-0.190425	-0.0245765	0.215001	73
23	1	L7Pro	113.036	138.761	166.535	-0.189381	-0.00489802	0.194279	74
23	2	L7Pro	103.205	129.478	156.307	-0.204054	-0.00142934	0.205483	74
23	1	LadultFem	94.619	113.573	129.479	-0.159368	0.00902654	0.150342	75
23	2	LadultFem	105.726	123.551	136.716	-0.133377	0.0127325	0.120644	75
23	1	LadultHead	85.549	103.114	118.731	-0.165088	0.00633714	0.158751	76
23	2	LadultHead	136.373	158.749	173.993	-0.127892	0.0152031	0.112689	76
6	1	LadultPro	132.747	159.94	153.061	-0.106578	0.0764378	0.0301403	77
6	2	LadultPro	140.796	166.479	158.552	-0.0932514	0.0721512	0.0211001	77
23	1	LadultPro	113.535	139.812	168.937	-0.193422	-0.00674428	0.200166	78
23	2	LadultPro	122.202	151.631	178.515	-0.189549	0.0056262	0.183923	78
30	1	LadultWing	113.189	161.585	110.767	-0.119245	0.257337	-0.138092	79
30	2	LadultWing	105.954	150.456	105.42	-0.121516	0.247459	-0.125943	79

## Sheet: Metadata
Variable	Explanation
Mantid	Unique ID number for each mantid in the color change experiment
Rep	This data is used to look at the repeatability of absolute and relative RGB values. To compare the repeatability, we extracted the RGB values from two photos, taken of the same mantid on the same day, but where the mantid's body position was slightly different. The “Rep” identifies each photo within the pair as either the 1st photo in the pair, or the 2nd.
Part	The body region that the RGB values were extracted from.
B.abs	Extracted, absolute blue value.
G.abs	Extracted, absolute green value.
R.abs	Extracted, absolute red value.
B.rel	The relative blue value
G.rel	The relative green value
R.rel	The relative red value
Group	A unique number given to each pair of photos of the same mantid taken on the same day. It means that these two photos are a pair. We have a total of 158 pairs of photos.
