# Supplementary material for: Coloration in a Praying Mantis: Color Change, Sexual Color Dimorphism, and Possible Camouflage Strategies
Source: Ecol Evol. 2025 Jan 6;15(1):e70398. doi: 10.1002/ece3.70398 (PMC11705439; doi:10.1002/ece3.70398)
Supplement: Supplementary file 1 — Data S1–S15. [file ECE3-15-e70398-s001.zip › ece370398-sup-0015-DataS15.xlsx]

## Sheet: Var.df
Mantid	Group.instar	mean.R.rel
1	L4	0.00689349
1	E5	0.0514973
1	L5	0.078599
1	E6	0.122675
1	L6	0.132331
1	Eadult	0.16245
1	Ladult	0.177151
1	L1.adult	0.19089
2	L4	-0.0776732
2	E5	-0.0103297
2	L5	0.0233484
2	E6	0.00657713
2	L6	0.0159298
2	Eadult	0.0477971
2	Ladult	0.0500874
3	L4	0.258495
3	E5	0.241687
3	L5	0.139411
4	L4	-0.0671681
4	E5	-0.0554579
4	L5	-0.0155612
4	E6	0.0229365
4	L6	0.0221948
4	Eadult	0.0110048
4	Ladult	0.00339547
5	L4	-0.0239833
5	E5	0.00343306
5	L5	0.0233072
5	E6	0.0461942
5	L6	0.0496014
5	Eadult	0.0941504
5	Ladult	0.104185
5	L1.adult	0.13093
6	L4	0.209167
6	E5	0.136539
6	L5	0.136571
6	E6	0.0831102
6	L6	0.0820521
6	Eadult	0.0643999
6	Ladult	0.0516529
7	L4	-0.0593344
7	E5	-0.0531742
7	L5	-0.0922376
7	E6	-0.0643066
7	L6	-0.0679763
7	Eadult	-0.0135888
7	Ladult	0.00592051
7	L1.adult	0.0227576
8	E5	0.013804
8	L5	0.0101635
8	E6	0.0635244
8	L6	0.0422194
8	Eadult	0.0840677
8	Ladult	0.10418
9	L4	-0.0416394
9	E5	-0.0185266
9	L5	-0.028355
9	E6	0.00740444
9	L6	-0.002224
9	Eadult	0.0339343
9	Ladult	0.0537421
10	L4	0.248169
10	E5	0.203941
10	L5	0.204031
10	E6	0.182518
10	L6	0.122254
10	Eadult	0.116896
10	Ladult	0.0876192
11	L4	-0.0693348
11	E5	-0.0499111
11	L5	-0.128802
11	E6	-0.0518594
11	L6	-0.0287359
11	Eadult	-0.0466871
11	Ladult	-0.0492971
11	L1.adult	-0.049911
15	L4	-0.0209806
15	E5	0.000638623
15	L5	-0.0044335
16	L4	0.220151
16	E5	0.141433
16	L5	0.106645
16	E6	0.102487
16	L6	0.0450614
16	Eadult	0.0534354
16	Ladult	0.0359887
17	L4	-0.0569866
17	E5	0.000669405
17	L5	-0.0238739
18	E2	0.0649286
18	L2	-0.0115983
18	E3	-0.00289937
18	L3	-0.0483337
18	E4	-0.0436089
18	L4	-0.0693092
18	E5	-0.0190799
18	L5	-0.0400924
18	E6	0.0313715
18	L6	0.00786136
18	Eadult	0.0828453
18	L1.adult	0.0857113
19	E2	0.0271056
19	L2	-0.0609728
19	E3	-0.0567579
19	L3	-0.0901334
19	E4	-0.0522809
19	L4	-0.113049
19	E5	-0.0874943
19	L5	-0.094524
19	E6	-0.0410101
19	L6	-0.0836029
20	L1	0.0620521
20	E2	-0.00848667
20	L2	0.00327974
20	E3	0.0195978
20	L3	0.00594619
20	E4	-0.0721141
20	E5	-0.075903
20	E6	-0.0131537
20	L6	0.00306695
21	E2	0.0911495
21	L2	0.0434604
21	E3	0.0410263
21	L3	0.0466078
21	E4	0.0618285
21	L4	0.0648056
21	E5	0.0566192
21	L5	0.0610621
22	L1	0.0542045
22	E2	0.0564352
22	L2	0.00419613
22	E3	0.0322363
22	L3	0.000312254
22	E5	0.0196935
22	L5	-0.000657577
22	E6	0.00391221
22	L6	-0.0119653
22	Eadult	0.000492773
22	L1.adult	0.0501474
23	E2	0.000973107
23	L2	-0.0721954
23	E3	-0.0288675
23	L3	-0.0813232
23	E4	-0.0880164
23	L4	-0.0991927
23	E5	0.0151215
23	L5	0.0123023
23	E6	0.213791
23	L6	0.231085
23	Eadult	0.150562
23	Ladult	0.15001
23	L1.adult	0.149667
24	L4	-0.0806228
24	E6	0.0119054
24	L6	-0.00491188
24	Eadult	0.00927695
24	Ladult	0.0131775
25	L4	-0.120572
25	E5	-0.0548576
25	L5	-0.0563944
25	E6	-0.0132716
26	L4	-0.0145207
26	E5	0.000553642
26	L5	-0.0279884
26	E6	-0.0288665
26	L6	-0.0991864
26	Eadult	-0.0855554
26	Ladult	-0.109136
27	L4	-0.0289103
27	E5	-0.00985137
30	L4	-0.00316588
30	E5	-0.029491
30	L5	-0.068936
30	E6	-0.0429481
30	L6	-0.0851032
30	Eadult	-0.0985725
30	Ladult	-0.0654347
30	L1.adult	-0.0544096
31	L4	0.0300534
31	E5	0.0393669
31	L5	0.0123608
32	L4	-0.0451846
32	E5	0.000701641
32	L5	-0.00289445
32	E6	-0.029025
32	L6	-0.0497505
32	Eadult	0.0517281
32	L1.adult	0.108406
34	L1	0.0605484
34	E2	0.174158
34	L2	0.179045
34	E3	0.216507
34	L3	0.218367
34	E4	0.205397
34	L4	0.190958
35	L1	0.0590728
35	E2	0.0483044
35	L2	-0.00245535
35	E3	0.0254977
35	L3	0.00655434
35	E4	0.0507662
35	L4	0.0597226
36	L1	0.0667249
36	E2	0.0242559
36	L2	-0.022443
36	E3	-0.0163718
36	L3	-0.0430626
36	E4	-0.0377144
36	L4	-0.0598116
36	E5	-0.0134828
36	L5	-0.0190096
37	L1	0.0665972
37	E2	0.0449523
37	L2	-0.0303211
37	E3	0.00789506
37	L3	-0.0335891
37	E4	-0.0164162
40	L4	0.128174
40	E5	0.150415
40	L5	0.148215
40	Eadult	0.129306
42	L4	0.0228991
43	E4	0.0533289
44	L4	0.0117635
44	E5	0.020662
44	L5	0.00157951
44	E6	0.0545165
44	L6	0.0282161
45	L4	0.185272
45	E5	0.207875
45	L5	0.176364
45	E6	0.158653
45	L6	0.156303
45	Eadult	0.15296
45	Ladult	0.141513
45	L1.adult	0.13119
46	L4	0.192024
46	E5	0.168197
46	L5	0.102715
47	L4	0.220126
47	E5	0.218105
47	L5	0.175156
47	E6	0.181246
47	L6	0.152679
47	Eadult	0.158724
47	Ladult	0.167563
47	L1.adult	0.193058
48	L1	0.0358073
48	E2	0.0522625
48	L2	-0.0533633
48	E3	-0.0147709
48	L3	-0.0562763
48	E4	-0.0809004
48	L4	-0.0609503
48	E5	-0.0789247
48	L5	-0.043312
48	E6	-0.0287011
48	L6	-0.00411125
48	Eadult	0.00601828
48	Ladult	-0.0277112
49	L1	0.0400347
49	E2	0.0635342
49	L2	-0.0281251
49	E3	0.0259242
49	L3	-0.0418132
49	E4	0.0250662
49	L4	0.0191529
49	E5	0.0328552
49	E6	0.0602463
49	L6	0.0340111
50	L1	0.0646297
50	E2	0.0234903
50	L2	-0.0306494
50	E3	-0.0370482
50	L3	-0.0928352
50	E4	-0.0966362
50	L4	-0.0880316
50	E5	-0.0309639
50	L5	-0.00826855
50	E6	0.00651592
50	L6	-0.0280789
50	Eadult	0.0177348
50	Ladult	0.0207749
50	L1.adult	0.0273774
51	L1	0.0667409
51	E2	0.0359359
51	L2	-0.0117872
51	E3	-0.000345807
51	L3	-0.026278
51	E4	-0.0525731
51	L4	-0.0775172
51	E5	-0.0547897
51	L5	-0.06719
52	L1	0.0214456
52	E2	-0.0206257
52	L2	-0.0455022
52	E3	-0.0818808
52	L3	-0.0272481
52	E4	-0.00363259
52	E5	-0.0378094
52	L5	-0.0335779
52	E6	0.0297044
52	L6	0.02321
52	Eadult	0.00493434
52	Ladult	0.0018469
53	L1	0.0478144
53	E2	0.00642956
53	L2	-0.010515
53	E3	0.0372504
53	L3	0.0327992
53	E4	0.0737738
53	L4	0.101353
53	E5	0.0787569
53	L5	0.0530062
53	E6	0.0571672
53	L6	0.0752934
53	Eadult	0.0714676
53	Ladult	0.0664251
53	L1.adult	0.0795484
54	L1	0.140544
54	E2	0.0882372
54	L2	0.0242137
54	E3	-0.00907772
54	L3	-0.000550673
54	E4	-0.00312629
54	L4	-0.0543205
54	E5	-0.0375603
54	L5	-0.0420213
54	E6	-0.0264616
54	L6	-0.0800366
54	Eadult	-0.0251477
54	Ladult	-0.0173191
54	L1.adult	-0.00413879
55	L1	0.111736
55	E2	0.0703292
55	L2	0.00812434
55	E3	0.0565484
55	L3	0.0267054
55	E4	0.000398458
56	L1	0.125637
56	E2	0.099075
56	L2	-0.0146681
56	E3	0.0078759
56	L3	-0.00801034
56	E4	-0.00327201
56	L4	-0.0657922
57	L1	0.0782851
57	E2	0.0640085
57	L2	-0.0177494
57	E3	0.00815877
57	L3	-0.000115302
58	L1	0.140563
58	E2	0.08377
58	L2	0.0163118
58	E3	0.0524608
58	L3	0.0181267
59	L1	0.0530692
59	E2	0.055392
59	L2	0.0223528
59	E3	0.194551
59	L3	0.198888
60	L1	0.131502
60	E2	0.110337
60	L2	0.0544509
60	E3	0.0319823
60	L3	0.0366102
61	L1	0.0875217
61	E2	0.0514994
61	L2	-0.00719938
61	E3	-0.0125016
61	L3	0.000853314
61	E4	-0.00988706
61	L4	-0.0313762
61	E5	-0.0169546
61	L5	0.0107601
61	Eadult	0.0230225
61	Ladult	0.0628852
61	L1.adult	0.0532842
62	L1	0.0912959
62	E2	0.0774989
62	L2	-0.0364135
62	E3	-0.0271562
62	L3	-0.0620815
62	E4	0.00725094
62	L4	0.0265688
63	L1	0.046792
63	E2	0.0324623
63	L2	-0.0569509
63	E3	-0.0159274
63	L3	-0.0378944
63	E4	0.0159971
64	L1	0.101875
64	E2	0.025461
64	L2	-0.0479833
64	E3	-0.0332092
64	L3	-0.100533
64	E4	-0.0528727
64	E5	-0.0345978
64	L5	-0.0397318
64	E6	0.00491904
64	L6	-0.0183637
64	Eadult	0.0327017
64	Ladult	0.067488
64	L1.adult	0.0814461
65	L1	0.0511136
65	E2	0.00130577
65	L2	-0.0749698
65	E3	-0.0746756
65	L3	-0.0538874
66	L1	0.059571
66	E2	0.0768635
66	L2	0.0250595
66	E3	0.0198265
66	L3	-0.0209895
67	L1	0.104312
67	E2	0.051267
67	L2	-0.050861
67	E3	-0.0239354
67	L3	-0.1002
67	L4	-0.053889
67	E5	-0.02268
67	L5	-0.0201535
67	E6	0.0104958
67	L6	-0.0223183
67	Eadult	0.0159672
67	Ladult	0.0153413
70	L1	0.121957
70	E2	0.0630324
70	L2	-0.0360007
71	L1	0.0560038
71	E2	-0.0138489
71	L2	-0.00551714
72	L1	0.109262
72	E2	0.0481406
72	L2	0.0331807
73	L1	0.0570264
73	E2	-0.00386618
73	L2	-0.0145216
73	E3	0.0440519
73	L3	0.0211811
74	L1	0.0436227
74	E2	-0.0446915
74	L2	-0.0446225
74	E3	-0.0325002
74	L3	-0.0590977
75	L1	0.095866
75	E2	0.0352745
75	L2	0.0259857
75	E3	0.0800001
75	L3	0.049526
76	L1	0.12123
76	E2	0.198908
76	L2	0.19417
76	E3	0.281265
76	L3	0.217547
77	L1	0.0493773
77	E2	0.0278413
77	L2	0.0349359
78	L1	0.10812
78	E2	0.187551
78	L2	0.146212
78	E3	0.144274
78	L3	0.124403
79	L1	0.0459094
79	E2	-0.0331763
79	L2	-0.0340912
79	E3	-0.0216278
79	L3	-0.076845
81	L1	0.0310476
81	E2	0.0225739
81	L2	0.0287231
81	E3	0.157295
81	L3	0.238172
82	L1	0.0382021
82	E2	-0.010268
82	L2	-0.0130858
82	E3	-0.00376895
82	L3	-0.0149605
83	L1	0.0461809
83	E2	-0.00127626
83	L2	0.0126838
83	E3	0.0352166
83	L3	-0.0233043
84	L1	0.163655
84	E2	0.0944226
84	L2	0.0834759
84	E3	0.0708729
84	L3	0.0539117
85	L1	0.10285
85	E2	0.0865473
85	L2	0.0767054
85	E3	0.0630657
85	L3	0.0568051
87	L1	0.112287
87	E2	0.0818935
87	L2	0.0591777
87	E3	0.089033
87	L3	0.141866

## Sheet: Metadata
Variable	Explanation
Mantid	Unique ID number given to each mantid in rearing experiment. We have multiple observations for each mantid. For example, Mantid #1 has color observations for its average relative redness at 8 developmental stages, from the late 4th instar to adult.
Group.instar	The developmental stage for the mantid. E = early (1 day into the current instar), L = late (8 days into the current instar). 1 = 1st instar, 2 = 2nd instar, 3 = 3rd instar etc, a = adult. Adults had 3 photos taken, E = 1 day post eclosion, L = generally 3-4 days post eclosion, and L1.adult = 7-8 days post eclosion to adults.
mean.R.rel	Average relative redness of the 3 body regions (head, pronotum, and femur) at that developmental stage (for adults, the average is of 4 body regions).
